# Supplementary material for: (5,5′-Dicarboxy­biphenyl-2,2′-dicarboxyl­ato-κ2 O 2,O 2′)bis­(1,10-phenanthroline-κ2 N,N′)zinc(II) dihydrate
Source: Acta Crystallogr Sect E Struct Rep Online. 2008 Jun 7;64(Pt 7):m855. doi: 10.1107/S1600536808015742 (PMC2961799; doi:10.1107/S1600536808015742)
Supplement: Supplementary file 1 [file e-64-0m855-sup1.cif]

##############################################################################
###                                                                        ###
###        Electronic paper (Acta Crystallographica Section E)             ###
###                                                                        ###
##############################################################################
#                                                                            #
# This CIF contains the data in a paper accepted for publication in Acta     #
# Crystallographica Section E. It conforms to the requirements of Notes      #
# for Authors for Section E, and has been peer reviewed under the auspices   #
# of the IUCr Commission on Journals.                                        #
#                                                                            #
# Full details of the Crystallographic Information File format               #
# are given in the paper "The Crystallographic Information File (CIF):       #
# a New Standard Archive File for Crystallography" by S. R. Hall, F. H.      #
# Allen and I. D. Brown [Acta Cryst. (1991), A47, 655-685].                  #
#                                                                            #
# The current version of the core CIF dictionary is obtainable from          #
# ftp://ftp.iucr.org/pub/cif_core.dic. The current version number is 2.4.    #
#                                                                            #
# Software is freely available for graphical display of the structure(s) in  #
# this CIF.  For information consult the CIF home page http://www.iucr.org/  #
# cif/home.html                                                              #
#                                                                            #
# This file may be used for bona fide research purposes within the           #
# scientific community so long as proper attribution is given to the journal # 
# article from which it was obtained.                                        #
#                                                                            #
##############################################################################
                                             
data_global
_audit_creation_method     'SHELXL97'
_journal_date_recd_electronic     2008-05-05
_journal_date_accepted     2008-05-26
_journal_name_full     'Acta Crystallographica, Section E'
_journal_year     2008
_journal_volume     64
_journal_issue      7
_journal_page_first     m855
_journal_page_last     m855
_journal_paper_category     QM
_journal_coeditor_code     HY2133
_publ_contact_author_name     'Dr Ruizhan Chen'
_publ_contact_author_address
;
College of Chemistry
Changchun Normal University
Changchun 130032
People's Republic of China
and Changchun Institute of Applied Chemistry
Chinese Academy of Sciences
Changchun Center of Mass Spectrometry
Changchun 130022
People's Republic of China
;
_publ_contact_author_email     rzchenchem@yahoo.cn
_publ_contact_author_fax     '?'
_publ_contact_author_phone     '?'
_publ_section_title
;\
(5,5'-Dicarboxybiphenyl-2,2'-dicarboxylato-\k^2^<i>O</i>^2^,<i>O</i>^2'^)bis(1,\
10-phenanthroline-\k^2^<i>N</i>,<i>N</i>')zinc(II) dihydrate
;
loop_
    _publ_author_name
    _publ_author_address
    'Rui-Zhan Chen'
;
College of Chemistry
Changchun Normal University
Changchun 130032
People's Republic of China
and
Changchun Institute of Applied Chemistry
Chinese Academy of Sciences
Changchun Center of Mass Spectrometry
Changchun 130022
People's Republic of China
;
    'Fei-Jun Guo'
;
College of Chemistry
Changchun Normal University
Changchun 130032
People's Republic of China
;
    'Fan-Lei Meng'
;
College of Chemistry
Changchun Normal University
Changchun 130032
People's Republic of China
;
data_I
_audit_creation_method     SHELXL-97
_chemical_name_systematic
;
(5,5'-Dicarboxybiphenyl-2,2'-dicarboxylato-\k^2^O^2^,O^2'^)bis(1,10-
phenanthroline-\k^2^N,N')zinc(II) dihydrate
;
_chemical_name_common     ?
_chemical_formula_moiety     'C40 H24 N4 O8 Zn, 2(H2 O)'
_chemical_formula_sum     'C40 H28 N4 O10 Zn'
_chemical_formula_iupac     '[Zn (C16 H8 O8) (C12 H8 N2)2], 2H2 O'
_chemical_formula_weight     790.03
_chemical_melting_point     ?
_symmetry_cell_setting     monoclinic
_symmetry_space_group_name_H-M     'C 2/c'
_symmetry_space_group_name_Hall     '-C 2yc'
loop_
    _symmetry_equiv_pos_as_xyz
    'x, y, z'
    '-x, y, -z+1/2'
    'x+1/2, y+1/2, z'
    '-x+1/2, y+1/2, -z+1/2'
    '-x, -y, -z'
    'x, -y, z-1/2'
    '-x+1/2, -y+1/2, -z'
    'x+1/2, -y+1/2, z-1/2'
_cell_length_a     16.901(5)
_cell_length_b     9.473(3)
_cell_length_c     22.126(7)
_cell_angle_alpha     90.00
_cell_angle_beta     96.429(5)
_cell_angle_gamma     90.00
_cell_volume     3520.4(19)
_cell_formula_units_Z     4
_cell_measurement_reflns_used     3487
_cell_measurement_theta_min     2.03
_cell_measurement_theta_max     26.04
_cell_measurement_temperature     293(2)
_exptl_crystal_description     block
_exptl_crystal_colour     colorless
_exptl_crystal_size_max     0.26
_exptl_crystal_size_mid     0.22
_exptl_crystal_size_min     0.20
_exptl_crystal_density_diffrn     1.491
_exptl_crystal_density_meas     ?
_exptl_crystal_density_method     'not measured'
_exptl_crystal_F_000     1624
_exptl_absorpt_coefficient_mu     0.766
_exptl_absorpt_correction_type     'multi-scan'
_exptl_absorpt_process_details     '(SADABS; Bruker, 2001)'
_exptl_absorpt_correction_T_min     0.817
_exptl_absorpt_correction_T_max     0.853
_diffrn_ambient_temperature     293(2)
_diffrn_radiation_type     MoK\a
_diffrn_radiation_wavelength     0.71073
_diffrn_radiation_source     'fine-focus sealed tube'
_diffrn_radiation_monochromator     graphite
_diffrn_measurement_device_type     'Bruker SMART APEX CCD area-detector'
_diffrn_measurement_method     '\f and \w'
_diffrn_detector_area_resol_mean     ?
_diffrn_reflns_number     9664
_diffrn_reflns_av_R_equivalents     0.0488
_diffrn_reflns_av_sigmaI/netI     0.0634
_diffrn_reflns_theta_min     1.85
_diffrn_reflns_theta_max     26.18
_diffrn_reflns_theta_full     26.18
_diffrn_measured_fraction_theta_max     0.991
_diffrn_measured_fraction_theta_full     0.991
_diffrn_reflns_limit_h_min     -20
_diffrn_reflns_limit_h_max     18
_diffrn_reflns_limit_k_min     -11
_diffrn_reflns_limit_k_max     11
_diffrn_reflns_limit_l_min     -21
_diffrn_reflns_limit_l_max     27
_diffrn_standards_number     ?
_diffrn_standards_interval_count     ?
_diffrn_standards_interval_time     ?
_diffrn_standards_decay_%     ?
_reflns_number_total     3487
_reflns_number_gt     2437
_reflns_threshold_expression     I>2\s(I)
_refine_ls_structure_factor_coef     Fsqd
_refine_ls_matrix_type     full
_refine_ls_R_factor_all     0.0908
_refine_ls_R_factor_gt     0.0573
_refine_ls_wR_factor_gt     0.1100
_refine_ls_wR_factor_ref     0.1245
_refine_ls_goodness_of_fit_ref     1.041
_refine_ls_restrained_S_all     1.041
_refine_ls_number_reflns     3487
_refine_ls_number_parameters     255
_refine_ls_number_restraints     2
_refine_ls_hydrogen_treatment     mixed
_refine_ls_weighting_scheme     calc
_refine_ls_weighting_details
         'calc w=1/[\s^2^(Fo^2^)+(0.0505P)^2^+0.8309P] where P=(Fo^2^+2Fc^2^)/3'
_atom_sites_solution_hydrogens     geom
_atom_sites_solution_primary     direct
_atom_sites_solution_secondary     difmap
_refine_ls_shift/su_max     0.000
_refine_ls_shift/su_mean     0.000
_refine_diff_density_max     0.307
_refine_diff_density_min     -0.217
_refine_ls_extinction_method     none
_refine_ls_extinction_coef     ?
loop_
    _atom_type_symbol
    _atom_type_description
    _atom_type_scat_dispersion_real
    _atom_type_scat_dispersion_imag
    _atom_type_scat_source
    'C' 'C' 0.0033 0.0016
                         'International Tables Vol C Tables 4.2.6.8 and 6.1.1.4'
    'H' 'H' 0.0000 0.0000
                         'International Tables Vol C Tables 4.2.6.8 and 6.1.1.4'
    'N' 'N' 0.0061 0.0033
                         'International Tables Vol C Tables 4.2.6.8 and 6.1.1.4'
    'O' 'O' 0.0106 0.0060
                         'International Tables Vol C Tables 4.2.6.8 and 6.1.1.4'
    'Zn' 'Zn' 0.2839 1.4301
                         'International Tables Vol C Tables 4.2.6.8 and 6.1.1.4'
_computing_data_collection     'SMART (Bruker, 2007)'
_computing_cell_refinement     'SAINT (Bruker, 2007)'
_computing_data_reduction     'SAINT (Bruker, 2007)'
_computing_structure_solution     'SHELXS97 (Sheldrick, 2008)'
_computing_structure_refinement     'SHELXL97 (Sheldrick, 2008)'
_computing_molecular_graphics     'SHELXTL (Sheldrick, 2008)'
_computing_publication_material     'SHELXTL (Sheldrick, 2008)'
loop_
    _atom_site_type_symbol
    _atom_site_label
    _atom_site_fract_x
    _atom_site_fract_y
    _atom_site_fract_z
    _atom_site_U_iso_or_equiv
    _atom_site_adp_type
    _atom_site_calc_flag
    _atom_site_refinement_flags
    _atom_site_occupancy
    _atom_site_disorder_assembly
    _atom_site_disorder_group
    C C1 0.3739(2) 0.3651(5) 0.63923(18) 0.0637(11) Uani d . 1 . .
    H H1 0.3543 0.2958 0.6634 0.076 Uiso calc R 1 . .
    C C2 0.3354(3) 0.3873(6) 0.5804(2) 0.0880(16) Uani d . 1 . .
    H H2 0.2913 0.3337 0.5656 0.106 Uiso calc R 1 . .
    C C3 0.3645(3) 0.4896(6) 0.5454(2) 0.0926(17) Uani d . 1 . .
    H H3 0.3390 0.5077 0.5067 0.111 Uiso calc R 1 . .
    C C4 0.4311(3) 0.5664(5) 0.5667(2) 0.0762(14) Uani d . 1 . .
    C C5 0.4663(4) 0.6727(6) 0.5317(2) 0.0988(19) Uani d . 1 . .
    H H5 0.4424 0.6948 0.4929 0.119 Uiso calc R 1 . .
    C C6 0.5326(4) 0.7401(6) 0.5538(3) 0.106(2) Uani d . 1 . .
    H H6 0.5542 0.8074 0.5298 0.127 Uiso calc R 1 . .
    C C7 0.5713(3) 0.7116(4) 0.6134(2) 0.0776(14) Uani d . 1 . .
    C C8 0.6414(4) 0.7740(5) 0.6377(3) 0.098(2) Uani d . 1 . .
    H H8 0.6659 0.8408 0.6152 0.117 Uiso calc R 1 . .
    C C9 0.6744(3) 0.7386(5) 0.6936(3) 0.0906(17) Uani d . 1 . .
    H H9 0.7222 0.7793 0.7098 0.109 Uiso calc R 1 . .
    C C10 0.6361(3) 0.6400(4) 0.7274(2) 0.0722(13) Uani d . 1 . .
    H H10 0.6593 0.6164 0.7661 0.087 Uiso calc R 1 . .
    C C11 0.5368(3) 0.6116(4) 0.6493(2) 0.0600(11) Uani d . 1 . .
    C C12 0.4662(3) 0.5378(4) 0.62567(18) 0.0588(11) Uani d . 1 . .
    C C13 0.40756(18) 0.1983(3) 0.81456(14) 0.0328(7) Uani d . 1 . .
    C C14 0.47901(16) 0.1060(3) 0.82887(12) 0.0264(7) Uani d . 1 . .
    C C15 0.51756(16) 0.0460(3) 0.78249(12) 0.0240(6) Uani d . 1 . .
    C C16 0.58975(17) -0.0230(3) 0.79802(13) 0.0299(7) Uani d . 1 . .
    H H16 0.6169 -0.0613 0.7676 0.036 Uiso calc R 1 . .
    C C17 0.62178(18) -0.0353(3) 0.85843(14) 0.0335(7) Uani d . 1 . .
    C C18 0.58141(19) 0.0192(4) 0.90393(14) 0.0421(9) Uani d . 1 . .
    H H18 0.6021 0.0094 0.9445 0.051 Uiso calc R 1 . .
    C C19 0.51007(18) 0.0882(3) 0.88893(13) 0.0383(8) Uani d . 1 . .
    H H19 0.4824 0.1235 0.9197 0.046 Uiso calc R 1 . .
    C C20 0.6999(2) -0.1096(4) 0.87475(16) 0.0460(9) Uani d . 1 . .
    N N1 0.43688(18) 0.4390(3) 0.66158(13) 0.0510(8) Uani d . 1 . .
    N N2 0.5682(2) 0.5791(3) 0.70633(15) 0.0563(8) Uani d . 1 . .
    O O1 0.40798(12) 0.2849(2) 0.77191(9) 0.0370(5) Uani d . 1 . .
    O O2 0.35134(14) 0.1861(3) 0.84667(11) 0.0646(8) Uani d . 1 . .
    O O1W 0.33466(18) 0.0544(3) 0.95823(12) 0.0704(8) Uani d D 1 . .
    O O3 0.73266(15) -0.1494(3) 0.82746(11) 0.0707(9) Uani d . 1 . .
    H H3A 0.7749 -0.1893 0.8384 0.106 Uiso calc R 1 . .
    O O4 0.72855(15) -0.1289(3) 0.92612(11) 0.0786(10) Uani d . 1 . .
    Zn Zn1 0.5000 0.41820(6) 0.7500 0.0430(2) Uani d S 1 . .
    H H1B 0.315(2) 0.112(3) 0.9823(14) 0.064 Uiso d D 1 . .
    H H1A 0.333(2) 0.110(3) 0.9282(12) 0.064 Uiso d D 1 . .
loop_
    _atom_site_aniso_label
    _atom_site_aniso_U_11
    _atom_site_aniso_U_22
    _atom_site_aniso_U_33
    _atom_site_aniso_U_12
    _atom_site_aniso_U_13
    _atom_site_aniso_U_23
    C1 0.053(3) 0.081(3) 0.058(3) 0.011(2) 0.009(2) 0.017(2)
    C2 0.054(3) 0.135(5) 0.074(3) 0.021(3) 0.002(2) 0.021(3)
    C3 0.085(4) 0.133(5) 0.061(3) 0.046(4) 0.016(3) 0.038(3)
    C4 0.092(4) 0.076(3) 0.065(3) 0.033(3) 0.030(3) 0.029(3)
    C5 0.145(6) 0.088(4) 0.072(4) 0.041(4) 0.049(4) 0.042(3)
    C6 0.168(6) 0.065(4) 0.097(5) 0.018(4) 0.071(4) 0.030(3)
    C7 0.116(4) 0.045(3) 0.084(4) 0.007(3) 0.065(3) 0.006(2)
    C8 0.151(6) 0.051(3) 0.109(5) -0.032(3) 0.093(4) -0.018(3)
    C9 0.113(4) 0.068(3) 0.104(4) -0.040(3) 0.071(4) -0.032(3)
    C10 0.093(4) 0.052(2) 0.081(3) -0.023(2) 0.047(3) -0.020(2)
    C11 0.083(3) 0.035(2) 0.070(3) 0.007(2) 0.044(2) -0.0001(19)
    C12 0.076(3) 0.051(2) 0.056(3) 0.027(2) 0.033(2) 0.0180(19)
    C13 0.0281(18) 0.0396(18) 0.0312(18) 0.0106(14) 0.0054(14) 0.0015(15)
    C14 0.0225(16) 0.0314(17) 0.0255(16) 0.0040(12) 0.0037(12) -0.0001(12)
    C15 0.0231(16) 0.0238(15) 0.0253(16) 0.0002(11) 0.0036(12) 0.0000(11)
    C16 0.0247(17) 0.0352(17) 0.0304(18) 0.0077(13) 0.0056(13) -0.0018(13)
    C17 0.0262(18) 0.0431(18) 0.0310(18) 0.0093(14) 0.0018(13) 0.0017(14)
    C18 0.039(2) 0.063(2) 0.0236(18) 0.0165(17) 0.0000(14) -0.0008(16)
    C19 0.0358(19) 0.054(2) 0.0266(17) 0.0185(16) 0.0097(14) -0.0025(15)
    C20 0.033(2) 0.070(3) 0.035(2) 0.0191(17) 0.0034(16) 0.0049(17)
    N1 0.051(2) 0.0519(19) 0.052(2) 0.0120(16) 0.0165(15) 0.0146(15)
    N2 0.072(2) 0.0382(17) 0.066(2) -0.0056(17) 0.0362(18) -0.0067(16)
    O1 0.0319(13) 0.0374(12) 0.0422(13) 0.0101(10) 0.0063(10) 0.0116(10)
    O2 0.0449(16) 0.098(2) 0.0564(17) 0.0427(15) 0.0294(12) 0.0411(15)
    O1W 0.079(2) 0.088(2) 0.0457(19) 0.0195(17) 0.0126(15) 0.0143(15)
    O3 0.0530(17) 0.121(2) 0.0388(15) 0.0559(17) 0.0072(12) 0.0098(15)
    O4 0.0610(19) 0.133(3) 0.0394(16) 0.0561(18) -0.0040(13) 0.0029(16)
    Zn1 0.0470(4) 0.0373(3) 0.0467(4) 0.000 0.0144(3) 0.000
_geom_special_details
;
All e.s.d.'s (except the e.s.d. in the dihedral angle between two l.s. planes)
are estimated using the full covariance matrix. The cell e.s.d.'s are taken
into account individually in the estimation of e.s.d.'s in distances, angles
and torsion angles; correlations between e.s.d.'s in cell parameters are only
used when they are defined by crystal symmetry. An approximate (isotropic)
treatment of cell e.s.d.'s is used for estimating e.s.d.'s involving l.s.
planes.
;
loop_
    _geom_bond_atom_site_label_1
    _geom_bond_atom_site_label_2
    _geom_bond_site_symmetry_2
    _geom_bond_distance
    _geom_bond_publ_flag
    C1 N1 . 1.323(5) ?
    C1 C2 . 1.405(6) ?
    C1 H1 . 0.9300 ?
    C2 C3 . 1.366(7) ?
    C2 H2 . 0.9300 ?
    C3 C4 . 1.378(7) ?
    C3 H3 . 0.9300 ?
    C4 C12 . 1.399(6) ?
    C4 C5 . 1.439(7) ?
    C5 C6 . 1.334(7) ?
    C5 H5 . 0.9300 ?
    C6 C7 . 1.431(7) ?
    C6 H6 . 0.9300 ?
    C7 C8 . 1.378(7) ?
    C7 C11 . 1.404(5) ?
    C8 C9 . 1.341(7) ?
    C8 H8 . 0.9300 ?
    C9 C10 . 1.399(6) ?
    C9 H9 . 0.9300 ?
    C10 N2 . 1.321(5) ?
    C10 H10 . 0.9300 ?
    C11 N2 . 1.348(5) ?
    C11 C12 . 1.431(6) ?
    C12 N1 . 1.357(4) ?
    C13 O1 . 1.251(3) ?
    C13 O2 . 1.254(4) ?
    C13 C14 . 1.496(4) ?
    C14 C19 . 1.383(4) ?
    C14 C15 . 1.396(4) ?
    C15 C16 . 1.393(4) ?
    C15 C15 2_656 1.493(5) ?
    C16 C17 . 1.390(4) ?
    C16 H16 . 0.9300 ?
    C17 C18 . 1.378(4) ?
    C17 C20 . 1.504(4) ?
    C18 C19 . 1.379(4) ?
    C18 H18 . 0.9300 ?
    C19 H19 . 0.9300 ?
    C20 O4 . 1.198(4) ?
    C20 O3 . 1.294(4) ?
    N1 Zn1 . 2.130(3) ?
    N2 Zn1 . 2.199(3) ?
    O1 Zn1 . 2.102(2) ?
    O1W H1B . 0.86(3) ?
    O1W H1A . 0.85(3) ?
    O3 H3A . 0.8200 ?
    Zn1 O1 . 2.102(2) y
    Zn1 N1 . 2.130(3) y
    Zn1 N2 . 2.199(3) y
loop_
    _geom_angle_atom_site_label_1
    _geom_angle_atom_site_label_2
    _geom_angle_atom_site_label_3
    _geom_angle_site_symmetry_1
    _geom_angle_site_symmetry_3
    _geom_angle
    _geom_angle_publ_flag
    N1 C1 C2 . . 122.5(4) ?
    N1 C1 H1 . . 118.8 ?
    C2 C1 H1 . . 118.8 ?
    C3 C2 C1 . . 118.2(5) ?
    C3 C2 H2 . . 120.9 ?
    C1 C2 H2 . . 120.9 ?
    C2 C3 C4 . . 120.8(5) ?
    C2 C3 H3 . . 119.6 ?
    C4 C3 H3 . . 119.6 ?
    C3 C4 C12 . . 117.5(4) ?
    C3 C4 C5 . . 123.8(5) ?
    C12 C4 C5 . . 118.7(5) ?
    C6 C5 C4 . . 121.3(5) ?
    C6 C5 H5 . . 119.4 ?
    C4 C5 H5 . . 119.4 ?
    C5 C6 C7 . . 121.7(5) ?
    C5 C6 H6 . . 119.1 ?
    C7 C6 H6 . . 119.1 ?
    C8 C7 C11 . . 117.4(5) ?
    C8 C7 C6 . . 124.2(5) ?
    C11 C7 C6 . . 118.3(5) ?
    C9 C8 C7 . . 120.2(5) ?
    C9 C8 H8 . . 119.9 ?
    C7 C8 H8 . . 119.9 ?
    C8 C9 C10 . . 119.3(5) ?
    C8 C9 H9 . . 120.3 ?
    C10 C9 H9 . . 120.3 ?
    N2 C10 C9 . . 122.6(5) ?
    N2 C10 H10 . . 118.7 ?
    C9 C10 H10 . . 118.7 ?
    N2 C11 C7 . . 122.7(5) ?
    N2 C11 C12 . . 117.1(3) ?
    C7 C11 C12 . . 120.2(5) ?
    N1 C12 C4 . . 122.4(4) ?
    N1 C12 C11 . . 117.8(4) ?
    C4 C12 C11 . . 119.7(4) ?
    O1 C13 O2 . . 123.8(3) ?
    O1 C13 C14 . . 118.1(3) ?
    O2 C13 C14 . . 118.1(3) ?
    C19 C14 C15 . . 119.9(3) ?
    C19 C14 C13 . . 119.0(3) ?
    C15 C14 C13 . . 121.0(2) ?
    C16 C15 C14 . . 118.5(3) ?
    C16 C15 C15 . 2_656 118.7(3) ?
    C14 C15 C15 . 2_656 122.7(3) ?
    C17 C16 C15 . . 120.9(3) ?
    C17 C16 H16 . . 119.6 ?
    C15 C16 H16 . . 119.6 ?
    C18 C17 C16 . . 120.0(3) ?
    C18 C17 C20 . . 119.5(3) ?
    C16 C17 C20 . . 120.5(3) ?
    C17 C18 C19 . . 119.5(3) ?
    C17 C18 H18 . . 120.2 ?
    C19 C18 H18 . . 120.2 ?
    C18 C19 C14 . . 121.1(3) ?
    C18 C19 H19 . . 119.5 ?
    C14 C19 H19 . . 119.5 ?
    O4 C20 O3 . . 124.0(3) ?
    O4 C20 C17 . . 123.3(3) ?
    O3 C20 C17 . . 112.7(3) ?
    C1 N1 C12 . . 118.5(4) ?
    C1 N1 Zn1 . . 126.4(3) ?
    C12 N1 Zn1 . . 115.1(3) ?
    C10 N2 C11 . . 117.7(4) ?
    C10 N2 Zn1 . . 128.7(3) ?
    C11 N2 Zn1 . . 113.5(3) ?
    C13 O1 Zn1 . . 129.41(19) ?
    H1B O1W H1A . . 96(4) ?
    C20 O3 H3A . . 109.5 ?
    O1 Zn1 O1 . 2_656 106.16(11) y
    O1 Zn1 N1 . 2_656 98.70(10) y
    O1 Zn1 N1 2_656 2_656 87.72(10) ?
    O1 Zn1 N1 . . 87.72(10) y
    O1 Zn1 N1 2_656 . 98.70(10) ?
    N1 Zn1 N1 2_656 . 169.36(16) y
    O1 Zn1 N2 . . 162.88(11) y
    O1 Zn1 N2 2_656 . 82.94(10) ?
    N1 Zn1 N2 2_656 . 96.08(12) ?
    N1 Zn1 N2 . . 76.44(13) y
    O1 Zn1 N2 . 2_656 82.94(10) y
    O1 Zn1 N2 2_656 2_656 162.88(11) ?
    N1 Zn1 N2 2_656 2_656 76.44(13) ?
    N1 Zn1 N2 . 2_656 96.08(12) y
    N2 Zn1 N2 . 2_656 92.23(15) y
loop_
    _geom_torsion_atom_site_label_1
    _geom_torsion_atom_site_label_2
    _geom_torsion_atom_site_label_3
    _geom_torsion_atom_site_label_4
    _geom_torsion_site_symmetry_1
    _geom_torsion_site_symmetry_2
    _geom_torsion_site_symmetry_3
    _geom_torsion_site_symmetry_4
    _geom_torsion
    _geom_torsion_publ_flag
    N1 C1 C2 C3 . . . . -0.2(7) ?
    C1 C2 C3 C4 . . . . 1.7(8) ?
    C2 C3 C4 C12 . . . . -1.5(7) ?
    C2 C3 C4 C5 . . . . 178.1(4) ?
    C3 C4 C5 C6 . . . . -177.5(5) ?
    C12 C4 C5 C6 . . . . 2.2(8) ?
    C4 C5 C6 C7 . . . . -0.8(9) ?
    C5 C6 C7 C8 . . . . 177.4(5) ?
    C5 C6 C7 C11 . . . . -1.3(8) ?
    C11 C7 C8 C9 . . . . 0.1(7) ?
    C6 C7 C8 C9 . . . . -178.6(5) ?
    C7 C8 C9 C10 . . . . -1.2(7) ?
    C8 C9 C10 N2 . . . . 0.2(7) ?
    C8 C7 C11 N2 . . . . 2.2(6) ?
    C6 C7 C11 N2 . . . . -179.1(4) ?
    C8 C7 C11 C12 . . . . -176.9(4) ?
    C6 C7 C11 C12 . . . . 1.9(6) ?
    C3 C4 C12 N1 . . . . -0.2(6) ?
    C5 C4 C12 N1 . . . . -179.8(4) ?
    C3 C4 C12 C11 . . . . 178.2(4) ?
    C5 C4 C12 C11 . . . . -1.5(6) ?
    N2 C11 C12 N1 . . . . -1.2(5) ?
    C7 C11 C12 N1 . . . . 177.9(3) ?
    N2 C11 C12 C4 . . . . -179.6(3) ?
    C7 C11 C12 C4 . . . . -0.5(6) ?
    O1 C13 C14 C19 . . . . 134.7(3) ?
    O2 C13 C14 C19 . . . . -44.2(4) ?
    O1 C13 C14 C15 . . . . -40.9(4) ?
    O2 C13 C14 C15 . . . . 140.3(3) ?
    C19 C14 C15 C16 . . . . -4.1(4) ?
    C13 C14 C15 C16 . . . . 171.4(3) ?
    C19 C14 C15 C15 . . . 2_656 172.4(2) ?
    C13 C14 C15 C15 . . . 2_656 -12.1(4) ?
    C14 C15 C16 C17 . . . . 1.7(4) ?
    C15 C15 C16 C17 2_656 . . . -175.0(2) ?
    C15 C16 C17 C18 . . . . 1.1(5) ?
    C15 C16 C17 C20 . . . . -179.8(3) ?
    C16 C17 C18 C19 . . . . -1.3(5) ?
    C20 C17 C18 C19 . . . . 179.5(3) ?
    C17 C18 C19 C14 . . . . -1.1(5) ?
    C15 C14 C19 C18 . . . . 3.9(5) ?
    C13 C14 C19 C18 . . . . -171.7(3) ?
    C18 C17 C20 O4 . . . . 2.6(6) ?
    C16 C17 C20 O4 . . . . -176.6(4) ?
    C18 C17 C20 O3 . . . . -177.0(3) ?
    C16 C17 C20 O3 . . . . 3.8(5) ?
    C2 C1 N1 C12 . . . . -1.4(6) ?
    C2 C1 N1 Zn1 . . . . 179.3(3) ?
    C4 C12 N1 C1 . . . . 1.6(5) ?
    C11 C12 N1 C1 . . . . -176.8(3) ?
    C4 C12 N1 Zn1 . . . . -179.0(3) ?
    C11 C12 N1 Zn1 . . . . 2.6(4) ?
    C9 C10 N2 C11 . . . . 2.0(6) ?
    C9 C10 N2 Zn1 . . . . 178.0(3) ?
    C7 C11 N2 C10 . . . . -3.2(5) ?
    C12 C11 N2 C10 . . . . 175.9(3) ?
    C7 C11 N2 Zn1 . . . . -179.8(3) ?
    C12 C11 N2 Zn1 . . . . -0.8(4) ?
    O2 C13 O1 Zn1 . . . . 135.8(3) ?
    C14 C13 O1 Zn1 . . . . -42.9(4) ?
    C13 O1 Zn1 O1 . . . 2_656 63.6(2) ?
    C13 O1 Zn1 N1 . . . 2_656 -26.5(3) ?
    C13 O1 Zn1 N1 . . . . 162.0(3) ?
    C13 O1 Zn1 N2 . . . . -176.0(3) ?
    C13 O1 Zn1 N2 . . . 2_656 -101.6(3) ?
    C1 N1 Zn1 O1 . . . . -9.4(3) ?
    C12 N1 Zn1 O1 . . . . 171.3(2) ?
    C1 N1 Zn1 O1 . . . 2_656 96.6(3) ?
    C12 N1 Zn1 O1 . . . 2_656 -82.7(2) ?
    C1 N1 Zn1 N1 . . . 2_656 -136.8(3) ?
    C12 N1 Zn1 N1 . . . 2_656 43.9(2) ?
    C1 N1 Zn1 N2 . . . . 177.1(3) ?
    C12 N1 Zn1 N2 . . . . -2.2(2) ?
    C1 N1 Zn1 N2 . . . 2_656 -92.1(3) ?
    C12 N1 Zn1 N2 . . . 2_656 88.6(2) ?
    C10 N2 Zn1 O1 . . . . 162.7(3) ?
    C11 N2 Zn1 O1 . . . . -21.1(5) ?
    C10 N2 Zn1 O1 . . . 2_656 -73.9(3) ?
    C11 N2 Zn1 O1 . . . 2_656 102.3(2) ?
    C10 N2 Zn1 N1 . . . 2_656 13.1(3) ?
    C11 N2 Zn1 N1 . . . 2_656 -170.7(2) ?
    C10 N2 Zn1 N1 . . . . -174.6(3) ?
    C11 N2 Zn1 N1 . . . . 1.6(2) ?
    C10 N2 Zn1 N2 . . . 2_656 89.7(3) ?
    C11 N2 Zn1 N2 . . . 2_656 -94.1(3) ?
loop_
    _geom_hbond_atom_site_label_D
    _geom_hbond_atom_site_label_H
    _geom_hbond_atom_site_label_A
    _geom_hbond_site_symmetry_A
    _geom_hbond_distance_DH
    _geom_hbond_distance_HA
    _geom_hbond_distance_DA
    _geom_hbond_angle_DHA
    _geom_hbond_publ_flag
    O3 H3A O2 3_545 0.82 1.74 2.538(3) 162 y
    O1W H1B O4 5_657 0.86(3) 2.24(2) 2.966(4) 143(3) y
    O1W H1A O2 . 0.85(3) 2.00(2) 2.808(4) 159(4) y
