# Supplementary material for: (5,5′-Dicarboxy­biphenyl-2,2′-dicarboxyl­ato-κ2 O 2,O 2′)bis­(1,10-phenanthroline-κ2 N,N′)zinc(II) dihydrate
Source: Acta Crystallogr Sect E Struct Rep Online. 2008 Jun 7;64(Pt 7):m855. doi: 10.1107/S1600536808015742 (PMC2961799; doi:10.1107/S1600536808015742)
Supplement: Supplementary file 2 [file e-64-0m855-Isup2.hkl]

#
# h,k,l, Fc-squared, Fo-squared, sigma(Fo-squared) and status flag
#
data_I
_shelx_title ' C2C in C2/c'
_shelx_refln_list_code          4
_shelx_F_calc_maximum      439.16
_exptl_crystal_F_000      1624.00
_reflns_d_resolution_high  0.8055
 
loop_
 _symmetry_equiv_pos_as_xyz
 'x, y, z'
 '-x, y, -z+1/2'
 'x+1/2, y+1/2, z'
 '-x+1/2, y+1/2, -z+1/2'
 '-x, -y, -z'
 'x, -y, z-1/2'
 '-x+1/2, -y+1/2, -z'
 'x+1/2, -y+1/2, z-1/2'
 
_cell_length_a    16.9009
_cell_length_b     9.4735
_cell_length_c    22.1262
_cell_angle_alpha  90.000
_cell_angle_beta   96.429
_cell_angle_gamma  90.000
 
_shelx_F_squared_multiplier     1.000
 
loop_
 _refln_index_h
 _refln_index_k
 _refln_index_l
 _refln_F_squared_calc
 _refln_F_squared_meas
 _refln_F_squared_sigma
 _refln_observed_status
   2   0   0   110331.22   117646.27   1512.99 o
   4   0   0       73.07      126.34     26.35 o
   6   0   0     5886.10     5234.43    132.56 o
   8   0   0     7228.13     7550.17    183.02 o
  10   0   0     1320.00     1209.73     89.53 o
  12   0   0     8370.74     8544.16    430.35 o
  14   0   0     3511.53     3276.80    330.06 o
  16   0   0        6.15     -136.99    136.99 o
  18   0   0       11.05      -67.55    145.33 o
  20   0   0        4.85      108.42    165.13 o
   1   1   0    13424.38    14672.92    134.10 o
   3   1   0    23366.58    23824.21    194.79 o
   5   1   0      383.01      419.79     26.41 o
   7   1   0     1523.28     1332.85     76.13 o
   9   1   0     2570.22     3100.18     94.70 o
  11   1   0       48.88       19.60     72.79 o
  13   1   0      122.70       58.26     92.96 o
  15   1   0     2482.64     2622.18    348.51 o
  17   1   0      958.42      774.64    165.47 o
  19   1   0      614.06      600.85    167.52 o
   0   2   0    13150.40    13584.05    257.08 o
   2   2   0    24654.85    26707.65    465.65 o
   4   2   0     4883.71     5089.45     96.72 o
   6   2   0     1756.79     1731.30     68.26 o
   8   2   0      968.48      910.45     64.87 o
  10   2   0      592.01      571.34     62.99 o
  12   2   0      816.26     1019.25    205.89 o
  14   2   0      354.38      362.62    111.70 o
  16   2   0     1285.95     1091.44    171.23 o
  18   2   0       57.01      205.73    180.25 o
  20   2   0       62.96       13.25    113.20 o
   1   3   0     6284.30     6649.57    152.27 o
   3   3   0      643.05      653.26     44.01 o
   5   3   0     6899.94     7419.87     96.44 o
   7   3   0      149.74      211.56     39.05 o
   9   3   0       89.16       67.19     33.60 o
  11   3   0     2415.09     2154.14    129.98 o
  13   3   0      411.46      338.97     84.18 o
  15   3   0       33.59      -59.43     59.43 o
  17   3   0        0.40       36.41    106.48 o
  19   3   0       78.11      186.02    120.07 o
   0   4   0     2225.88     1997.65    135.11 o
   2   4   0      776.43      645.62     76.20 o
   4   4   0    21389.20    21505.07    249.05 o
   6   4   0     5136.18     5277.47    120.07 o
   8   4   0     2439.49     2359.15    149.83 o
  10   4   0       70.64      109.10     57.93 o
  12   4   0        2.11       51.70     53.10 o
  14   4   0      151.97      247.76     75.16 o
  16   4   0      354.69      340.92    105.56 o
  18   4   0      300.08      296.59    107.21 o
   1   5   0     6029.29     5920.87    354.35 o
   3   5   0      176.46      117.92     34.46 o
   5   5   0      336.23      383.90     41.90 o
   7   5   0     1520.34     1509.01    110.55 o
   9   5   0      133.39      127.23     50.40 o
  11   5   0      339.78      481.77     80.13 o
  13   5   0     1470.52     1371.11    127.55 o
  15   5   0      564.10      545.32    167.01 o
  17   5   0       88.10      158.39     68.16 o
   0   6   0    10596.07    10366.67    372.59 o
   2   6   0    10890.11    10414.18    210.63 o
   4   6   0     8116.11     8360.22    197.20 o
   6   6   0     5137.38     5054.55    164.17 o
   8   6   0      616.20      582.87     75.32 o
  10   6   0     1032.71     1085.07    143.54 o
  12   6   0     1774.56     1701.45    212.22 o
  14   6   0      417.01      279.17     79.84 o
  16   6   0      871.92      806.66    111.76 o
   1   7   0     4405.65     4442.89    187.75 o
   3   7   0     4078.04     3868.24    138.81 o
   5   7   0      478.11      543.24     68.73 o
   7   7   0     1549.96     1445.17    182.34 o
   9   7   0      316.23      393.34     70.17 o
  11   7   0     1766.05     1634.90    177.81 o
  13   7   0     1296.24     1265.54    133.14 o
  15   7   0       43.58      110.84     64.91 o
   0   8   0      843.37     1023.53    168.47 o
   2   8   0     2151.25     1999.71    152.83 o
   4   8   0      317.47      263.34     56.46 o
   6   8   0       38.34      106.88     47.31 o
   8   8   0       45.25       60.94     45.89 o
  10   8   0      421.00      444.03     81.25 o
  12   8   0      481.13      539.21     91.64 o
  14   8   0      490.46      385.56     87.61 o
   1   9   0        0.07      -34.89     34.89 o
   3   9   0      111.73      144.89     48.54 o
   5   9   0        2.98      -38.70     43.71 o
   7   9   0       15.72       40.27     63.34 o
   9   9   0        1.33       38.87     50.49 o
  11   9   0       11.68       22.43    117.91 o
  13   9   0        3.31        3.15     72.87 o
   0  10   0      191.59       87.15     93.20 o
   2  10   0      320.10      417.73     85.17 o
   4  10   0      101.02      173.78     70.44 o
   6  10   0       19.37      -48.79     48.79 o
   8  10   0        8.17       25.85     94.87 o
  10  10   0      235.00      362.45     99.39 o
   1  11   0       95.55      493.52    128.23 o
   3  11   0      257.74      342.15    120.31 o
   5  11   0      302.06      218.72     99.87 o
   7  11   0      242.18       50.67     79.23 o
 -19   1   1      332.71      392.35    146.61 o
 -17   1   1       36.23      -57.04    111.75 o
 -15   1   1       34.00       96.02    103.46 o
 -13   1   1      880.04      865.54    285.33 o
 -11   1   1     5012.86     4720.01    219.28 o
  -9   1   1     2364.89     2747.53    156.61 o
  -7   1   1    13756.17    15523.75    302.85 o
  -5   1   1     4307.78     4702.28    127.91 o
  -3   1   1    31502.67    31877.38    276.77 o
  -1   1   1      849.75      799.54     24.80 o
   1   1   1    12652.74    14504.04    114.97 o
   3   1   1       59.20       51.01     21.89 o
   5   1   1       36.43       42.00     20.09 o
   7   1   1     4095.76     4217.38     89.61 o
   9   1   1     1997.77     2075.37     84.90 o
  11   1   1     6672.44     6305.22    125.78 o
  13   1   1     1152.30     1355.30    111.11 o
  15   1   1      266.87      424.19    135.93 o
  17   1   1      320.22      448.65    200.16 o
  19   1   1        9.83      -22.01    118.04 o
 -20   2   1      138.80       49.17    170.76 o
 -18   2   1      662.88      540.34    219.66 o
 -16   2   1      743.47      719.76    146.93 o
 -14   2   1     1331.25     1206.48    159.70 o
 -12   2   1       13.17      -19.95     54.55 o
 -10   2   1     5390.60     5309.64    171.89 o
  -8   2   1     4414.88     4266.27    275.74 o
  -6   2   1       90.35      119.32     40.36 o
  -4   2   1     2012.01     2296.76     77.68 o
  -2   2   1     1274.01     1079.96     35.82 o
   0   2   1      605.69      575.27     44.33 o
   2   2   1    66609.19    70898.80    389.09 o
   4   2   1    29332.72    28954.29    212.72 o
   6   2   1     1405.85     1590.51     45.62 o
   8   2   1     4416.96     4033.10     79.61 o
  10   2   1     2279.73     2217.86     97.70 o
  12   2   1     2532.60     2470.99    114.22 o
  14   2   1      224.34      224.74    110.32 o
  16   2   1     1836.14     1981.83    236.54 o
  18   2   1      536.47      687.18    161.23 o
  20   2   1      146.83       -8.03    107.93 o
 -19   3   1      265.79      370.47    141.12 o
 -17   3   1     1122.45     1132.01    167.93 o
 -15   3   1     1967.51     2139.05    199.24 o
 -13   3   1     1345.11     1763.81    136.02 o
 -11   3   1     3323.24     3216.35    143.51 o
  -9   3   1      975.01      954.82     86.80 o
  -7   3   1    15826.22    15945.24    256.65 o
  -5   3   1    27205.46    26831.41    312.38 o
  -3   3   1    23521.01    24359.69    268.59 o
  -1   3   1      183.72      188.57     30.48 o
   1   3   1    29782.74    29264.71    291.10 o
   3   3   1     9472.34    10108.89    120.09 o
   5   3   1    36785.16    41103.34    295.28 o
   7   3   1    23480.22    25340.44    290.76 o
   9   3   1     1991.03     1991.11     93.55 o
  11   3   1     2689.49     2560.71    179.54 o
  13   3   1     1907.64     2037.35    143.94 o
  15   3   1      486.09      566.58    101.64 o
  17   3   1      933.98      989.80    173.71 o
  19   3   1      246.37      404.43    137.99 o
 -18   4   1      260.58      312.48    103.79 o
 -16   4   1      365.46      234.43    104.89 o
 -14   4   1      230.18      467.27     91.38 o
 -12   4   1      766.81      854.96    103.31 o
 -10   4   1      279.28      299.67     60.89 o
  -8   4   1     4913.59     4626.93    151.61 o
  -6   4   1     1487.84     1331.18     48.56 o
  -4   4   1      792.56      969.01     67.21 o
  -2   4   1     2008.27     1860.98    128.54 o
   0   4   1     1211.02     1231.09     66.63 o
   2   4   1      184.76      171.85     34.86 o
   4   4   1      166.36      131.18     25.66 o
   6   4   1     2880.57     2672.96     70.35 o
   8   4   1      399.06      405.74     53.72 o
  10   4   1     1056.18     1066.31     84.03 o
  12   4   1      602.10      624.66    162.28 o
  14   4   1     1155.23      894.95    110.63 o
  16   4   1     1341.49     1386.77    144.86 o
  18   4   1      157.93      196.68    116.31 o
 -17   5   1      106.11      188.35     71.71 o
 -15   5   1      613.08      593.44    103.28 o
 -13   5   1      655.70      703.92    111.75 o
 -11   5   1       70.08      147.86     60.41 o
  -9   5   1     2179.81     2316.90    130.04 o
  -7   5   1      595.28      524.11    105.33 o
  -5   5   1     9947.22    10048.22    208.19 o
  -3   5   1     2425.36     2260.11     92.77 o
  -1   5   1     2055.95     1812.94    101.88 o
   1   5   1      501.80      519.38     67.92 o
   3   5   1     5656.81     5548.59    138.48 o
   5   5   1      373.75      497.78     41.25 o
   7   5   1       65.19       48.88     31.92 o
   9   5   1     2063.38     2017.99    109.19 o
  11   5   1      403.09      426.42     80.01 o
  13   5   1      859.31      757.45    122.95 o
  15   5   1        9.89       88.67     63.99 o
  17   5   1      167.69      212.16     69.94 o
 -16   6   1        8.50       81.34     61.77 o
 -14   6   1       63.96      132.73     61.83 o
 -12   6   1      184.95      153.07     67.01 o
 -10   6   1      240.46      264.28     67.21 o
  -8   6   1       38.27       45.65     39.54 o
  -6   6   1      931.92     1037.84     90.37 o
  -4   6   1      959.25     1060.91     82.76 o
  -2   6   1      632.10      604.84     75.03 o
   0   6   1       14.04      -25.09     32.45 o
   2   6   1      534.52      610.76     81.51 o
   4   6   1      736.38      769.13     58.92 o
   6   6   1      196.52      209.70     50.37 o
   8   6   1        0.14      -22.86     46.33 o
  10   6   1      458.54      504.81     97.85 o
  12   6   1        2.44       61.87     50.69 o
  14   6   1      105.64      260.34     69.69 o
  16   6   1       17.95       13.66     55.95 o
 -15   7   1       39.10        4.57     58.66 o
 -13   7   1        8.00       31.59     68.09 o
 -11   7   1      221.29      122.12     61.68 o
  -9   7   1     2697.73     2895.67    151.43 o
  -7   7   1     1188.01     1195.20    104.97 o
  -5   7   1        2.43      -41.89     68.45 o
  -3   7   1     3433.77     3290.08    127.61 o
  -1   7   1      795.13      788.26     98.96 o
   1   7   1       42.54      101.72     45.74 o
   3   7   1       41.67       39.50     31.90 o
   5   7   1      220.27      225.77     62.50 o
   7   7   1       19.23       45.66     37.66 o
   9   7   1      735.33      867.98    129.89 o
  11   7   1       57.62       34.19     48.58 o
  13   7   1       12.42       -9.70     48.92 o
  15   7   1       17.81      117.89     71.43 o
 -14   8   1      151.02      172.89     73.38 o
 -12   8   1      597.96      535.07     90.60 o
 -10   8   1      291.06      359.63     73.41 o
  -8   8   1     1055.90      922.79    101.61 o
  -6   8   1     3153.37     3051.62    147.51 o
  -4   8   1     1870.44     1883.13    117.53 o
  -2   8   1      566.27      509.33     83.98 o
   0   8   1      388.85      439.42     86.82 o
   2   8   1      415.76      437.31     66.30 o
   4   8   1        8.27       55.28     39.69 o
   6   8   1      221.65      313.65     61.29 o
   8   8   1      594.20      767.85    144.57 o
  10   8   1      679.36      725.08     99.45 o
  12   8   1      191.43      138.91     90.22 o
  14   8   1       43.37      -63.87     68.63 o
 -13   9   1      354.84      275.57     84.54 o
 -11   9   1      595.14      565.99     93.96 o
  -9   9   1      751.73      830.17    107.83 o
  -7   9   1      866.83     1039.51    109.29 o
  -5   9   1      620.84      725.68     85.00 o
  -3   9   1      209.10      250.56    130.42 o
  -1   9   1     2247.60     2515.72    183.67 o
   1   9   1     2556.63     2558.37    139.32 o
   3   9   1      361.56      371.26     64.56 o
   5   9   1      146.53      311.02     60.62 o
   7   9   1     1033.88     1129.33    120.28 o
   9   9   1      830.57      837.05    128.41 o
  11   9   1      339.99      423.33    104.67 o
  13   9   1      392.70      206.77     89.72 o
 -10  10   1        7.53      -61.30     82.77 o
  -8  10   1       91.85       38.14     92.99 o
  -6  10   1      718.35      817.00    125.24 o
  -4  10   1     1382.63     1237.92    147.10 o
  -2  10   1      484.48      651.87    104.79 o
   0  10   1      125.65      100.44     69.00 o
   2  10   1      703.29      776.11    141.26 o
   4  10   1     1544.25     1442.20    227.06 o
   6  10   1     1193.42     1132.57    141.15 o
   8  10   1      156.41       89.46     66.88 o
  10  10   1      144.80       98.84     72.68 o
  -7  11   1       58.60      120.31    104.46 o
  -5  11   1      133.83       90.70     83.40 o
  -3  11   1      140.28      140.14     69.64 o
  -1  11   1      122.48      292.32    140.11 o
   1  11   1       35.40      366.75    105.08 o
   3  11   1      112.75      -57.96     73.60 o
   5  11   1      185.76       25.44     88.61 o
   7  11   1      105.76      194.74    103.00 o
 -20   0   2      440.51      476.42    239.78 o
 -18   0   2      819.71      998.51    276.47 o
 -16   0   2      100.92      271.68    189.32 o
 -14   0   2      538.70      720.58    203.50 o
 -12   0   2     3674.85     3693.39    290.02 o
 -10   0   2    26192.36    27359.50    698.06 o
  -8   0   2       50.16      -16.47     89.86 o
  -6   0   2     2676.51     3034.31    181.19 o
  -4   0   2     1824.43     1693.65    125.10 o
  -2   0   2    48185.61    52045.95    444.61 o
   0   0   2    59760.66    65348.38    751.85 o
   2   0   2    16750.40    18473.80    166.11 o
   4   0   2      952.09      935.16     48.35 o
   6   0   2     3168.98     3197.77     92.95 o
   8   0   2    35894.66    36253.00    384.16 o
  10   0   2     2459.14     2433.24    167.74 o
  12   0   2     5521.60     5757.54    317.44 o
  14   0   2     2323.64     2384.83    296.70 o
  16   0   2      124.55       99.04    149.70 o
  18   0   2      725.69      932.00    264.17 o
  20   0   2       92.46        9.80    174.31 o
 -19   1   2      484.79      518.32    154.69 o
 -17   1   2      399.11      526.27    149.75 o
 -15   1   2     1062.41     1245.67    181.24 o
 -13   1   2     1332.11     1180.73    246.97 o
 -11   1   2      180.34      107.23     79.10 o
  -9   1   2     2878.01     2942.98    155.68 o
  -7   1   2    14904.00    15292.74    302.08 o
  -5   1   2      181.08      224.31     26.16 o
  -3   1   2    10601.25    11094.92    128.50 o
  -1   1   2     1525.86     1468.98     28.19 o
   1   1   2     7636.82     7792.80    113.82 o
   3   1   2      417.21      369.17     26.23 o
   5   1   2    27136.00    27730.87    215.69 o
   7   1   2     3046.13     3602.53     79.86 o
   9   1   2      234.68      364.78     37.63 o
  11   1   2     4795.72     4860.78    112.12 o
  13   1   2     2136.21     2282.25    128.44 o
  15   1   2     1418.80     1359.21    305.35 o
  17   1   2     1833.60     1951.31    224.97 o
  19   1   2      305.70      323.46    178.48 o
 -20   2   2       40.15       97.56    124.74 o
 -18   2   2      114.68      190.13    121.42 o
 -16   2   2     1985.34     1836.02    205.96 o
 -14   2   2      757.08      759.51    135.87 o
 -12   2   2       25.40       28.73     72.75 o
 -10   2   2      343.11      329.07     68.02 o
  -8   2   2     1285.14     1284.78     89.85 o
  -6   2   2      118.59      131.54     41.35 o
  -4   2   2    86483.99    91591.95    660.92 o
  -2   2   2   192865.86   206001.09   1316.63 o
   0   2   2      227.40      277.54     28.61 o
   2   2   2     5467.94     6000.76    124.62 o
   4   2   2     3221.05     3299.38     64.91 o
   6   2   2     4460.86     4743.59     84.16 o
   8   2   2     1327.11     1356.32     53.62 o
  10   2   2     1184.68     1174.19    123.56 o
  12   2   2        2.94       -4.44     37.46 o
  14   2   2       65.10       41.76     67.02 o
  16   2   2       18.60       73.67    102.66 o
  18   2   2       83.89      222.99    127.05 o
  20   2   2       33.04      190.57    122.64 o
 -19   3   2       90.26      212.97    136.67 o
 -17   3   2        0.01        5.04    170.24 o
 -15   3   2      457.41      495.87    120.19 o
 -13   3   2       93.35      167.18     70.78 o
 -11   3   2       13.30      -42.46     42.46 o
  -9   3   2     1551.66     1577.83    103.95 o
  -7   3   2      392.70      391.80     57.43 o
  -5   3   2    21590.98    23036.34    284.95 o
  -3   3   2     4073.68     3958.06     77.43 o
  -1   3   2      500.10      576.08     34.72 o
   1   3   2      299.84      331.17     45.92 o
   3   3   2    14923.25    15179.27    167.80 o
   5   3   2     3079.64     3244.34     72.39 o
   7   3   2     1188.88     1564.69     54.45 o
   9   3   2      508.36      528.20     59.65 o
  11   3   2       13.20       24.17     38.20 o
  13   3   2      422.64      454.70     71.36 o
  15   3   2       42.38      -11.25    110.03 o
  17   3   2      276.98      235.86    115.52 o
  19   3   2        7.46       69.25    147.62 o
 -18   4   2      111.93      128.91     85.59 o
 -16   4   2      270.76      333.69    134.38 o
 -14   4   2      431.07      347.33    111.96 o
 -12   4   2      264.50      262.50     71.48 o
 -10   4   2       29.97      -21.27     43.28 o
  -8   4   2      313.31      272.41     71.13 o
  -6   4   2     3375.45     3384.95     71.44 o
  -4   4   2     1699.12     1683.09     79.21 o
  -2   4   2     6127.67     5820.46    111.70 o
   0   4   2     1437.86     1348.92     64.30 o
   2   4   2      896.60      794.56     49.41 o
   4   4   2    13933.07    14661.04    169.55 o
   6   4   2     1740.35     1772.34     71.82 o
   8   4   2     4111.58     3922.72    121.69 o
  10   4   2      109.82      121.23     38.13 o
  12   4   2      268.61      243.81     56.94 o
  14   4   2      359.67      334.36     80.89 o
  16   4   2      988.64      857.98    121.05 o
  18   4   2        0.97      124.89    119.26 o
 -17   5   2      222.77      212.16     91.37 o
 -15   5   2      735.79      672.06    104.74 o
 -13   5   2     1663.41     1751.03    142.17 o
 -11   5   2      130.34      222.35     60.78 o
  -9   5   2       29.21       92.68     62.29 o
  -7   5   2     2239.47     2321.16    115.66 o
  -5   5   2     3440.40     3408.65    121.76 o
  -3   5   2     6332.06     6144.99    148.99 o
  -1   5   2     6160.95     5980.05    142.96 o
   1   5   2    13301.86    13589.20    226.44 o
   3   5   2      416.06      440.06     43.89 o
   5   5   2     1916.10     1855.88     69.64 o
   7   5   2     3439.37     3428.65    125.93 o
   9   5   2     4740.24     4698.22    145.27 o
  11   5   2      243.35      334.58     59.67 o
  13   5   2      656.09      797.13    101.74 o
  15   5   2      282.95      191.06     85.10 o
  17   5   2      154.87      272.44    123.48 o
 -18   6   2       40.21      101.12    106.34 o
 -16   6   2      687.44      600.51    102.91 o
 -14   6   2      415.55      282.81     81.86 o
 -12   6   2      736.20     1077.54    115.57 o
 -10   6   2      693.03      749.92     92.51 o
  -8   6   2      865.62      875.96     92.71 o
  -6   6   2     1476.10     1393.52    101.06 o
  -4   6   2     2562.52     2279.48    101.94 o
  -2   6   2     2682.98     2734.01    153.14 o
   0   6   2     5534.18     5816.11    195.54 o
   2   6   2    11328.73    10946.35    223.53 o
   4   6   2     4920.72     5062.52    119.80 o
   6   6   2     2835.52     2789.13    107.98 o
   8   6   2      679.95      885.94     80.95 o
  10   6   2     2239.03     2057.55    137.85 o
  12   6   2      421.21      476.28     84.14 o
  14   6   2      541.00      559.53     95.57 o
  16   6   2      305.42      265.59     89.87 o
 -15   7   2      219.62      120.94     79.76 o
 -13   7   2      390.09      573.86     95.22 o
 -11   7   2      808.47      832.53    103.11 o
  -9   7   2      651.25      729.51     92.43 o
  -7   7   2       59.54       71.48     44.54 o
  -5   7   2      793.15      827.51     84.08 o
  -3   7   2     1416.76     1267.79    103.87 o
  -1   7   2     5556.98     5592.51    160.03 o
   1   7   2     1408.31     1493.11    123.85 o
   3   7   2      923.98      917.49     77.25 o
   5   7   2      496.32      556.13     71.72 o
   7   7   2      539.86      542.91     77.90 o
   9   7   2      363.05      366.36     71.90 o
  11   7   2     2154.31     2170.69    152.61 o
  13   7   2      740.90      616.79     99.08 o
  15   7   2        3.92      -22.99    117.39 o
 -14   8   2      204.84      195.82    100.26 o
 -12   8   2      363.31      297.84     83.38 o
 -10   8   2      900.89      822.60    110.29 o
  -8   8   2     1204.42     1094.83    110.81 o
  -6   8   2      566.06      600.82     79.07 o
  -4   8   2     1528.26     1348.16    102.37 o
  -2   8   2      678.68      652.19     73.72 o
   0   8   2      850.80      703.93    102.53 o
   2   8   2     1810.03     2023.19    161.32 o
   4   8   2      138.29       87.54     72.44 o
   6   8   2      238.39      240.75     56.21 o
   8   8   2       55.30       28.03     44.82 o
  10   8   2      109.98      232.65     76.79 o
  12   8   2       17.59      130.27     78.24 o
  14   8   2      247.68      214.49     82.44 o
 -13   9   2        2.05       90.10     63.58 o
 -11   9   2      162.82       64.00     62.85 o
  -9   9   2      231.72      162.14     60.41 o
  -7   9   2      310.33      343.55    110.09 o
  -5   9   2      446.35      493.32     96.42 o
  -3   9   2       86.94       79.73     48.49 o
  -1   9   2        8.77       96.12     92.99 o
   1   9   2      184.18      277.35     78.73 o
   3   9   2       79.91       75.53     41.24 o
   5   9   2      245.99      118.88     62.65 o
   7   9   2       32.02       73.32     57.44 o
   9   9   2       43.58      -22.09    118.01 o
  11   9   2       55.61       35.33    182.54 o
  13   9   2        0.48      -56.67     56.67 o
 -10  10   2        2.94      137.03     82.26 o
  -8  10   2        1.27       -7.88     57.96 o
  -6  10   2       57.65       39.65     71.10 o
  -4  10   2      274.72      235.83     82.05 o
  -2  10   2        2.30       21.68     68.49 o
   0  10   2      155.18      140.74    117.59 o
   2  10   2      664.15      758.09    181.19 o
   4  10   2      659.44      859.10    121.55 o
   6  10   2        8.11       25.78     52.18 o
   8  10   2        0.94      -52.46     52.46 o
  10  10   2      406.93      404.36     94.73 o
  -5  11   2      359.80      342.78    153.04 o
  -3  11   2      748.26      724.54    191.82 o
  -1  11   2      310.54      351.12    135.73 o
   3  11   2      639.25      653.86    162.63 o
   5  11   2      452.79      210.17    114.68 o
   7  11   2      300.87      271.68    120.93 o
 -19   1   3      539.19      432.12    158.49 o
 -17   1   3       41.96       -5.92    100.13 o
 -15   1   3      453.55      337.07    141.05 o
 -13   1   3       37.18      149.44     95.31 o
 -11   1   3      407.97      414.71     54.80 o
  -9   1   3     5362.80     5246.52    128.98 o
  -7   1   3       72.50      100.07     28.36 o
  -5   1   3        9.87        6.36     23.96 o
  -3   1   3    46594.42    48550.11    368.18 o
  -1   1   3    19369.71    20498.27    158.72 o
   1   1   3    20713.46    22776.94    209.73 o
   3   1   3     6775.53     6804.50     86.72 o
   5   1   3     1216.31     1079.00     56.42 o
   7   1   3    10476.74    11065.13    143.64 o
   9   1   3     3404.50     2967.61     83.28 o
  11   1   3     1764.58     1748.87     80.89 o
  13   1   3     1108.72     1024.52     90.56 o
  15   1   3      556.33      672.11    145.29 o
  17   1   3       56.37       14.27    148.56 o
  19   1   3       86.06      245.12    135.33 o
 -20   2   3      185.35      349.65    113.68 o
 -18   2   3      371.37      239.43    117.20 o
 -16   2   3      422.00      424.79    125.39 o
 -14   2   3      369.61      296.93    109.18 o
 -12   2   3     1808.07     1626.64    158.36 o
 -10   2   3     7010.95     6777.39    238.99 o
  -8   2   3     1441.52     1456.30     52.94 o
  -6   2   3    11852.93    11255.89    197.12 o
  -4   2   3    37484.76    39812.92    328.48 o
  -2   2   3   152679.80   163682.97   1088.31 o
   0   2   3     1700.97     1646.16     35.43 o
   2   2   3     3457.86     3168.01     64.93 o
   4   2   3      495.20      435.67     33.19 o
   6   2   3      647.72      533.68     37.63 o
   8   2   3     2377.24     2223.70     68.42 o
  10   2   3      940.51      978.28     77.16 o
  12   2   3     5247.23     5008.72    159.86 o
  14   2   3      753.09      711.21     82.91 o
  16   2   3      103.15      107.47    100.36 o
  18   2   3       42.68       58.31    109.62 o
  20   2   3      294.55      170.75    128.73 o
 -19   3   3      127.90      286.23    109.56 o
 -17   3   3      665.25      830.90    152.46 o
 -15   3   3     1740.90     1869.63    606.53 o
 -13   3   3       15.05      -22.57     76.80 o
 -11   3   3      124.25      105.91     56.82 o
  -9   3   3     4191.54     3958.31    144.58 o
  -7   3   3     3820.60     3600.48    180.93 o
  -5   3   3    36578.34    38381.41    299.22 o
  -3   3   3    44714.82    47148.98    339.95 o
  -1   3   3      104.66      154.99     26.82 o
   1   3   3      391.66      428.97     34.47 o
   3   3   3      640.94      653.23     38.37 o
   5   3   3     9351.70     9031.49    125.66 o
   7   3   3     1847.59     1890.05     64.26 o
   9   3   3     7731.03     7835.32    171.68 o
  11   3   3      948.98      943.71    115.80 o
  13   3   3      434.83      437.94     71.62 o
  15   3   3      534.99      558.92     82.20 o
  17   3   3      724.34      844.04    128.13 o
  19   3   3       20.96       31.29    142.41 o
 -18   4   3      775.60      716.10    140.11 o
 -16   4   3      393.51      470.54    114.40 o
 -14   4   3       15.06       30.08     61.42 o
 -12   4   3     1172.83     1001.39    109.05 o
 -10   4   3     1086.31     1230.46    106.43 o
  -8   4   3      185.94      192.58     61.56 o
  -6   4   3     8253.53     7583.88    175.39 o
  -4   4   3    14042.11    13986.00    171.69 o
  -2   4   3     1461.69     1374.64     71.29 o
   0   4   3     5525.81     4784.97    169.87 o
   2   4   3     4576.44     4020.43     93.71 o
   4   4   3       81.88      131.76     26.18 o
   6   4   3     5038.37     5016.67    107.02 o
   8   4   3     6208.73     6366.81    154.86 o
  10   4   3     3809.09     3713.97    130.81 o
  12   4   3      892.62      891.85     88.14 o
  14   4   3     2489.17     2381.84    136.46 o
  16   4   3      345.62      539.42    103.13 o
  18   4   3       86.42       99.15     87.50 o
 -17   5   3       78.71      129.85    101.75 o
 -15   5   3      570.36      676.78    107.60 o
 -13   5   3      168.22      112.64     68.07 o
 -11   5   3      900.93      819.28     99.49 o
  -9   5   3      473.50      433.67     76.08 o
  -7   5   3     7732.11     6979.03    242.75 o
  -5   5   3      556.02      480.56     59.13 o
  -3   5   3     1142.05     1190.19     63.65 o
  -1   5   3    12458.53    12140.67    170.88 o
   1   5   3     1148.60     1335.16     75.78 o
   3   5   3     7309.69     7754.08    144.58 o
   5   5   3      109.64      117.21     28.26 o
   7   5   3      693.26      896.33     73.56 o
   9   5   3     1912.73     2042.21    109.35 o
  11   5   3     1986.51     2116.30    121.11 o
  13   5   3      112.80      125.17     48.61 o
  15   5   3        4.07       44.62     68.31 o
  17   5   3       57.32      156.92     73.61 o
 -18   6   3       90.53      129.90    118.43 o
 -16   6   3      112.34      224.04     77.47 o
 -14   6   3       13.03       13.37     53.94 o
 -12   6   3        4.52      -38.72     50.64 o
 -10   6   3      508.88      543.08    112.26 o
  -8   6   3     2677.70     2395.64    134.61 o
  -6   6   3     2365.14     2270.23    111.38 o
  -4   6   3      105.73      190.08     42.89 o
  -2   6   3        6.07      -16.17     21.02 o
   0   6   3     5591.35     6003.59    158.62 o
   2   6   3       74.85       88.07     27.16 o
   4   6   3     1466.15     1615.11     72.95 o
   6   6   3        5.19      -19.17     26.27 o
   8   6   3      434.98      450.64     59.99 o
  10   6   3      878.81      765.08     80.73 o
  12   6   3      989.31      929.08     94.06 o
  14   6   3      222.71      249.43     73.48 o
  16   6   3       71.20      168.45     78.09 o
 -15   7   3       49.50       51.38     63.55 o
 -13   7   3       73.10      110.97     61.86 o
 -11   7   3       20.00       61.42     51.10 o
  -9   7   3      194.38      229.98     63.53 o
  -7   7   3      281.02      212.43     55.27 o
  -5   7   3       87.86       91.18     42.19 o
  -3   7   3      629.31      682.60     71.19 o
  -1   7   3     1163.06     1273.33     85.87 o
   1   7   3      250.70      259.64     60.07 o
   3   7   3      326.51      338.93     46.96 o
   5   7   3      820.70      826.93     74.13 o
   7   7   3      190.09      176.28     47.57 o
   9   7   3      148.74      193.27     50.58 o
  11   7   3      391.43      283.47     97.66 o
  13   7   3      351.00      344.26     99.98 o
  15   7   3       10.20       61.58    182.13 o
 -14   8   3      338.86      312.38    130.54 o
 -12   8   3      520.06      530.72     89.18 o
 -10   8   3      592.38      502.33    144.35 o
  -8   8   3     3258.89     3023.71    296.35 o
  -6   8   3     4331.53     3867.82    157.34 o
  -4   8   3     1900.19     1886.77    117.15 o
  -2   8   3     1611.22     1472.12    215.28 o
   0   8   3     1890.19     2045.59    222.78 o
   2   8   3     2793.34     2704.59    200.13 o
   4   8   3      432.61      685.41     82.94 o
   6   8   3       45.80      -38.26     49.17 o
   8   8   3      801.36      637.26    113.16 o
  10   8   3      803.39      882.95    131.08 o
  12   8   3        7.29       -8.74    131.67 o
  14   8   3      200.30      317.30     92.58 o
 -13   9   3      249.88       71.13     67.64 o
 -11   9   3      565.93      542.74    127.75 o
  -9   9   3      340.37      351.99    210.90 o
  -7   9   3      197.37      107.50     66.05 o
  -5   9   3      559.67      458.40     94.33 o
  -3   9   3      427.83      409.91     84.45 o
  -1   9   3      893.41     1018.11    173.99 o
   1   9   3     1076.13     1309.98    112.94 o
   3   9   3      105.54      312.73     93.83 o
   5   9   3       42.15       52.23     65.57 o
   7   9   3      252.18      478.94     98.96 o
   9   9   3      360.62      550.40    111.02 o
  11   9   3      783.92      967.74    149.12 o
 -10  10   3       32.06       38.65     81.91 o
  -8  10   3      936.39     1002.07    150.54 o
  -6  10   3     2041.23     1853.21    180.31 o
  -4  10   3      869.96     1057.61    229.98 o
  -2  10   3      127.06      160.13    110.30 o
   0  10   3      254.16       69.01    103.00 o
   2  10   3       91.95      185.36     85.49 o
   4  10   3      452.16      375.44     86.59 o
   6  10   3     1256.97     1337.36    156.11 o
   8  10   3      570.16      779.33    150.02 o
  10  10   3      127.95       54.70     66.32 o
  -7  11   3       57.07      127.39    123.02 o
  -5  11   3      183.07      263.13    139.07 o
  -3  11   3      634.16      402.41    155.54 o
  -1  11   3      207.79      205.79    136.15 o
   3  11   3       15.40       30.23     65.68 o
   5  11   3      103.57      -20.64     73.81 o
 -20   0   4      625.05      574.42    231.85 o
 -18   0   4     1051.18     1005.81    256.25 o
 -16   0   4       47.10      146.99    165.97 o
 -14   0   4       26.96      122.18    134.07 o
 -12   0   4     8535.42     8821.26    429.30 o
 -10   0   4    11125.55    12078.46    453.07 o
  -8   0   4     2736.89     2524.31    112.66 o
  -6   0   4     5178.32     4473.25    130.23 o
  -4   0   4     2493.79     2553.29     90.78 o
  -2   0   4     5415.75     5686.50    113.13 o
   0   0   4    13765.65    14929.44    246.97 o
   2   0   4    67031.81    73755.27    502.79 o
   4   0   4     7350.03     7067.86    124.65 o
   6   0   4     3655.79     3502.37    101.45 o
   8   0   4     1493.55     1609.18    122.46 o
  10   0   4     4431.95     4169.95    136.88 o
  12   0   4     4517.41     4722.40    189.04 o
  14   0   4     1528.51     1569.18    260.83 o
  16   0   4      346.91      235.61    185.15 o
  18   0   4       27.46      -39.62    154.29 o
  20   0   4      146.98      114.88    176.18 o
 -19   1   4      204.53      578.76    209.33 o
 -17   1   4      473.05      629.43    138.22 o
 -15   1   4     2739.15     2634.95    280.64 o
 -13   1   4     1905.38     1730.43    175.21 o
 -11   1   4     4640.74     4760.34    214.35 o
  -9   1   4    10413.80    10259.54    204.60 o
  -7   1   4     2946.40     3175.29    102.91 o
  -5   1   4    12079.75    11784.38    144.29 o
  -3   1   4     2699.25     3169.31     68.07 o
  -1   1   4       36.05       39.27     18.28 o
   1   1   4    47731.47    50363.83    390.91 o
   3   1   4     6962.70     7003.48     80.88 o
   5   1   4      677.50      636.67     35.84 o
   7   1   4     6933.48     7143.49    148.22 o
   9   1   4     9389.92     9523.84    192.22 o
  11   1   4      961.62      939.83     62.93 o
  13   1   4     2570.22     2452.73    119.17 o
  15   1   4     1370.98     1886.37    446.61 o
  17   1   4      213.95      172.62    127.12 o
  19   1   4       67.30      -45.55    112.39 o
 -20   2   4       21.61      165.59     97.57 o
 -18   2   4        8.52      102.62     95.06 o
 -16   2   4      112.19       56.70     92.52 o
 -14   2   4     3389.71     3207.90    224.72 o
 -12   2   4     3385.64     3204.64    516.25 o
 -10   2   4      575.19      695.85    107.51 o
  -8   2   4     2234.07     1894.03     72.14 o
  -6   2   4     4131.98     4192.32     83.25 o
  -4   2   4     2983.77     3052.62     73.79 o
  -2   2   4     2862.50     2834.79     61.99 o
   0   2   4      860.64      789.45     48.99 o
   2   2   4    12037.97    12918.31    138.48 o
   4   2   4     1843.87     1748.93     54.21 o
   6   2   4    13110.90    13238.69    167.43 o
   8   2   4     1926.71     1818.32     67.51 o
  10   2   4      248.21      366.05     42.74 o
  12   2   4        3.75       10.97     39.44 o
  14   2   4       65.56       71.92     52.73 o
  16   2   4       46.49      -27.61     73.76 o
  18   2   4      312.10      322.32    132.04 o
 -19   3   4        1.34      108.48     95.09 o
 -17   3   4      273.47      118.59    102.01 o
 -15   3   4       17.52       25.18     77.46 o
 -13   3   4      421.41      281.43     98.83 o
 -11   3   4       73.02      -60.70     60.70 o
  -9   3   4       55.12       80.26     48.29 o
  -7   3   4       16.74        5.77     37.82 o
  -5   3   4       26.81      -11.89     19.47 o
  -3   3   4     1507.21     1647.53     56.19 o
  -1   3   4     9095.63     9771.08    125.38 o
   1   3   4      547.15      599.94     38.05 o
   3   3   4     2173.83     2110.05     63.94 o
   5   3   4     9293.53    10600.13    152.46 o
   7   3   4      102.04      102.74     27.31 o
   9   3   4      232.68      353.48     54.64 o
  11   3   4      143.15      185.06     49.86 o
  13   3   4        1.64      -14.90     39.61 o
  15   3   4     1204.16     1227.04    180.90 o
  17   3   4      315.29      192.35     89.78 o
  19   3   4       24.67       12.98    200.68 o
 -18   4   4       78.57      240.82    119.99 o
 -16   4   4      351.03      386.13    119.47 o
 -14   4   4      303.79      362.97    107.31 o
 -12   4   4        2.88       45.17     95.18 o
 -10   4   4      908.13      895.63     94.17 o
  -8   4   4      188.30      190.81     61.44 o
  -6   4   4     1413.55     1503.67    114.71 o
  -4   4   4     2620.82     2713.02     78.06 o
  -2   4   4      991.13      934.77     48.21 o
   0   4   4      168.93      139.78     26.77 o
   2   4   4     2948.82     2905.10     80.67 o
   4   4   4      264.46      294.21     33.76 o
   6   4   4     4384.55     4337.15     98.71 o
   8   4   4     2081.04     2109.04     97.90 o
  10   4   4       89.42      104.34     42.67 o
  12   4   4      224.75      266.72     56.74 o
  14   4   4     1093.50      897.07     95.45 o
  16   4   4      295.36      297.96     75.65 o
  18   4   4      122.72      142.55     84.81 o
 -17   5   4      685.34      615.24    139.76 o
 -15   5   4      889.66      782.77    142.40 o
 -13   5   4     1448.40     1176.65    159.39 o
 -11   5   4     6191.90     6278.75    207.16 o
  -9   5   4     2566.36     2458.05    207.77 o
  -7   5   4      330.38      414.91     62.66 o
  -5   5   4    11045.28    10356.53    160.51 o
  -3   5   4     4764.83     4689.06    107.74 o
  -1   5   4      762.92      778.83     56.29 o
   1   5   4     1389.11     1379.01     87.75 o
   3   5   4    13313.61    13128.22    176.22 o
   5   5   4     6943.89     7109.25    132.10 o
   7   5   4     1353.77     1398.05     86.69 o
   9   5   4      960.85      888.89     79.14 o
  11   5   4       19.89        5.52     37.97 o
  13   5   4       33.52       61.09     44.90 o
  15   5   4      245.79      227.32     64.41 o
  17   5   4       87.93      214.37    102.69 o
 -16   6   4      270.63      358.70    116.58 o
 -14   6   4      178.79      303.91     83.07 o
 -12   6   4      994.97     1132.33    120.06 o
 -10   6   4     1011.07      931.77    102.36 o
  -8   6   4     1807.83     1669.69    115.44 o
  -6   6   4      407.12      456.14     65.03 o
  -4   6   4      700.23      696.62     55.24 o
  -2   6   4     1434.06     1379.07     67.74 o
   0   6   4     2000.36     1861.47     82.25 o
   2   6   4     1199.91     1209.90     81.10 o
   4   6   4     1267.08     1348.45     69.20 o
   6   6   4     2255.65     2323.78    131.47 o
   8   6   4      566.26      592.09     68.11 o
  10   6   4      569.01      674.18     85.32 o
  12   6   4      982.02      878.22     93.27 o
  14   6   4      726.21      661.80     99.05 o
  16   6   4       44.58       35.56     89.35 o
 -15   7   4      138.57      113.11     86.76 o
 -13   7   4      270.21      266.30     76.47 o
 -11   7   4     1296.64     1350.09    124.96 o
  -9   7   4     3769.75     3505.30    158.59 o
  -7   7   4     1022.34     1060.76     99.12 o
  -5   7   4      628.74      623.17     91.27 o
  -3   7   4     1548.39     1452.66     93.97 o
  -1   7   4     2346.63     2243.06    119.27 o
   1   7   4     2311.55     2268.41    118.94 o
   3   7   4     1444.89     1400.55     96.71 o
   5   7   4      645.68      679.12     69.24 o
   7   7   4     2323.21     2455.32    120.31 o
   9   7   4      795.92      795.61    106.06 o
  11   7   4      816.16      971.70    120.42 o
  13   7   4      198.95       57.10    147.72 o
  15   7   4      245.22      168.41    239.98 o
 -14   8   4       21.70       93.42     67.34 o
 -12   8   4      107.31      160.61     65.40 o
 -10   8   4      628.59      591.62     92.63 o
  -8   8   4     1033.08      933.08     98.55 o
  -6   8   4     1003.46      851.48    117.87 o
  -4   8   4      234.15      275.77    148.87 o
  -2   8   4      676.66      604.00     91.52 o
   0   8   4     1101.14     1049.20    138.73 o
   2   8   4      512.48      495.69     70.68 o
   4   8   4     2008.73     1827.33    130.42 o
   6   8   4       82.55       75.87     47.51 o
   8   8   4       74.04      124.32     60.30 o
  10   8   4       34.33      -18.58    131.25 o
  12   8   4      121.55      154.34    198.91 o
  14   8   4        5.37      -13.86    160.34 o
 -13   9   4       45.85       70.02     87.30 o
 -11   9   4      152.74      251.86     92.61 o
  -9   9   4      223.26      125.61     79.83 o
  -7   9   4       63.71       64.43    114.47 o
  -5   9   4      144.83      114.74     96.33 o
  -3   9   4        1.35        9.94     77.88 o
  -1   9   4      210.35      165.55     80.38 o
   1   9   4       86.59       56.78    145.95 o
   3   9   4       34.21      128.44     47.88 o
   5   9   4       10.03       83.62     52.51 o
   7   9   4        4.70       91.64     54.63 o
   9   9   4       54.40       43.33     65.05 o
  11   9   4        2.10      -89.55     89.55 o
 -10  10   4        6.93       26.66     77.00 o
  -8  10   4        0.78      149.50    122.39 o
  -6  10   4      181.06      282.52    135.94 o
  -4  10   4      360.36      161.17    109.88 o
  -2  10   4      149.12      256.20     66.29 o
   0  10   4        9.09       14.18     99.25 o
   2  10   4      216.88      423.47    123.22 o
   4  10   4      301.32      364.78    132.71 o
   6  10   4       91.48      123.82     85.07 o
   8  10   4      100.51       97.10     78.81 o
  10  10   4      211.09      273.59     82.19 o
  -5  11   4      553.15      820.87    199.74 o
  -3  11   4     1032.85     1000.87    164.19 o
  -1  11   4      694.33      704.32    194.11 o
   3  11   4      747.07      850.07    128.14 o
   5  11   4      792.82      987.93    143.50 o
 -19   1   5      315.68      410.10    118.33 o
 -17   1   5      419.90      400.19    125.68 o
 -15   1   5      455.57      580.39    132.84 o
 -13   1   5      373.16      360.67    106.22 o
 -11   1   5     3961.32     4083.63    203.44 o
  -9   1   5     1747.86     1817.62     86.43 o
  -7   1   5     1312.32     1175.33     58.85 o
  -5   1   5      325.85      283.42     34.77 o
  -3   1   5     9095.81     9547.18    122.72 o
  -1   1   5     1239.21     1396.02     43.01 o
   1   1   5      669.67      598.44     30.09 o
   3   1   5     7600.54     7799.95     87.51 o
   5   1   5     3880.60     3977.08     73.32 o
   7   1   5     1144.46     1320.09     53.34 o
   9   1   5      460.18      475.46     46.20 o
  11   1   5     2465.96     2474.49    105.44 o
  13   1   5     1710.23     1687.33    110.56 o
  15   1   5      233.15      129.11    111.15 o
  17   1   5       18.91      -24.62    172.33 o
  19   1   5        6.59      -55.17    155.65 o
 -20   2   5      221.24      220.09     91.44 o
 -18   2   5      389.69      494.02    126.47 o
 -16   2   5       19.89       76.67     96.62 o
 -14   2   5     1301.30     1334.25    170.99 o
 -12   2   5     2895.80     2827.26    221.43 o
 -10   2   5     2404.83     2682.06    160.23 o
  -8   2   5     5190.45     5100.73    116.89 o
  -6   2   5     6954.22     7157.81    132.58 o
  -4   2   5    38741.80    41664.25    326.33 o
  -2   2   5    26743.94    27283.20    330.41 o
   0   2   5      536.41      636.73     30.68 o
   2   2   5     6154.49     5965.30    102.83 o
   4   2   5     3050.94     2851.95     67.97 o
   6   2   5     7250.09     7303.26    118.92 o
   8   2   5     2713.44     2381.02     76.59 o
  10   2   5     2619.99     2603.93     86.06 o
  12   2   5     2712.49     2945.42    173.59 o
  14   2   5       34.50       51.60     41.28 o
  16   2   5      321.21      330.93     96.66 o
  18   2   5       21.62       91.48    112.07 o
 -19   3   5      170.67      180.51    102.43 o
 -17   3   5      276.35      154.44    102.93 o
 -15   3   5      461.86      443.33    127.39 o
 -13   3   5      129.96      110.31     88.17 o
 -11   3   5     1154.58     1189.50    407.93 o
  -9   3   5      562.16      535.37     93.66 o
  -7   3   5     8601.47     9214.38    131.06 o
  -5   3   5    53044.15    55890.01    492.50 o
  -3   3   5    21232.29    22412.88    194.92 o
  -1   3   5    10846.55    11054.38    210.34 o
   1   3   5     2734.68     2436.63     63.23 o
   3   3   5       24.50       33.06     20.35 o
   5   3   5     4743.46     4519.34     94.20 o
   7   3   5    15592.91    15722.14    301.79 o
   9   3   5     3759.53     3591.33    118.24 o
  11   3   5      899.57      894.09     83.01 o
  13   3   5     1069.41      862.28     89.75 o
  15   3   5      377.92      442.76     78.51 o
  17   3   5      100.52      196.44     89.82 o
  19   3   5      324.12      656.52    226.22 o
 -18   4   5      236.40      338.08    110.76 o
 -16   4   5      825.70      971.28    155.64 o
 -14   4   5      213.63      151.39    249.37 o
 -12   4   5        8.23       28.47     73.99 o
 -10   4   5       58.11      117.87     55.90 o
  -8   4   5     7174.65     7043.63    187.99 o
  -6   4   5    15389.20    15655.80    189.38 o
  -4   4   5    52607.66    56775.77    422.78 o
  -2   4   5    13932.03    14887.82    161.40 o
   0   4   5      129.50      161.83     35.48 o
   2   4   5      381.55      367.96     54.32 o
   4   4   5     3218.40     2875.76     77.42 o
   6   4   5     2887.99     2754.16    102.11 o
   8   4   5     6852.07     7019.71    183.67 o
  10   4   5     3590.86     3519.35    128.13 o
  12   4   5      287.00      219.00     57.64 o
  14   4   5       64.12       55.54     53.13 o
  16   4   5       76.30      168.64     62.90 o
  18   4   5       98.46      130.18    120.69 o
 -17   5   5       30.49      141.64     97.72 o
 -15   5   5       17.85      -48.91     78.96 o
 -13   5   5      256.83      358.68     81.68 o
 -11   5   5      323.91      308.72     77.07 o
  -9   5   5     4264.01     4031.85    160.02 o
  -7   5   5    15953.83    15277.72    276.08 o
  -5   5   5     2815.23     2885.60     85.10 o
  -3   5   5      635.49      575.51     47.12 o
  -1   5   5     6734.36     7117.09    144.46 o
   1   5   5     3542.23     3459.70    110.60 o
   3   5   5      531.85      605.91     51.72 o
   5   5   5       83.45       56.21     34.83 o
   7   5   5     2291.92     2549.49    106.03 o
   9   5   5       33.09       18.52     41.15 o
  11   5   5      148.82      271.59     55.81 o
  13   5   5       59.56       55.27     61.84 o
  15   5   5       44.11       42.71     72.84 o
  17   5   5       37.91      -63.00    109.27 o
 -16   6   5       83.61       40.45     83.88 o
 -14   6   5        5.31       91.22     68.05 o
 -12   6   5        5.18      -11.91     50.06 o
 -10   6   5      147.06      113.39     56.76 o
  -8   6   5      215.51      240.01     60.96 o
  -6   6   5      308.75      353.98     59.20 o
  -4   6   5     1295.05     1339.03     68.43 o
  -2   6   5       11.62        1.64     20.83 o
   0   6   5      244.32      280.11     33.50 o
   2   6   5     1616.06     1716.96     83.74 o
   4   6   5      332.31      361.29     51.94 o
   6   6   5      499.22      570.51     71.93 o
   8   6   5      696.86      824.10     78.03 o
  10   6   5      779.49      831.72    102.36 o
  12   6   5      147.35      263.87     84.65 o
  14   6   5       61.82       29.25     73.95 o
  16   6   5        0.88      160.18    196.51 o
 -15   7   5       92.03      137.13     74.86 o
 -13   7   5       73.45      166.51     66.55 o
 -11   7   5       30.56       32.80     61.17 o
  -9   7   5     1863.02     1561.08    125.05 o
  -7   7   5      324.78      302.11     61.59 o
  -5   7   5       45.40      -12.52     37.07 o
  -3   7   5       91.38      159.62     42.34 o
  -1   7   5     1003.98      889.20     69.97 o
   1   7   5       60.89       57.11     33.83 o
   3   7   5        4.33       14.52     26.12 o
   5   7   5      135.89       90.28     42.19 o
   7   7   5      508.49      529.77     79.79 o
   9   7   5      923.55      922.98    183.59 o
  11   7   5     1004.34      862.04    111.04 o
  13   7   5      244.05      224.77     68.01 o
  15   7   5       52.45        9.56     63.20 o
 -14   8   5       18.91      -68.89     68.89 o
 -12   8   5      771.69      784.21    106.10 o
 -10   8   5     1955.31     1844.84    188.46 o
  -8   8   5     3821.21     3501.56    206.11 o
  -6   8   5      819.01      780.42    114.59 o
  -4   8   5      449.69      414.45    152.94 o
  -2   8   5     1355.05     1415.27    109.18 o
   0   8   5     4005.26     3464.01    149.47 o
   2   8   5     3471.77     3339.60    203.91 o
   4   8   5      667.41      601.95     86.00 o
   6   8   5       36.01       73.68     45.79 o
   8   8   5      213.65      250.66     68.29 o
  10   8   5      170.22      269.74     73.35 o
  12   8   5       67.17      197.48     81.05 o
  14   8   5       79.73      145.99     77.88 o
 -13   9   5       75.16      140.89     99.22 o
 -11   9   5       28.97       28.72     78.60 o
  -9   9   5      108.26      314.24     96.00 o
  -7   9   5      148.69      179.94    129.79 o
  -5   9   5      987.63     1047.09    201.62 o
  -3   9   5      704.42      888.69    138.97 o
  -1   9   5      165.39      237.13     73.09 o
   1   9   5      362.88      537.23     96.64 o
   3   9   5      682.76      546.97     96.41 o
   5   9   5      260.43      312.80     89.03 o
   7   9   5      601.72      726.84    119.02 o
   9   9   5     1098.02     1053.86    145.65 o
  11   9   5      757.40      845.15    138.62 o
 -10  10   5      210.49       17.93    110.09 o
  -8  10   5      822.26      692.22    191.20 o
  -6  10   5     1183.79      999.76    205.37 o
  -4  10   5      217.54      437.75    231.64 o
  -2  10   5      115.49      230.88     76.36 o
   0  10   5      287.59      345.28    148.66 o
   2  10   5       41.66      181.81     83.82 o
   4  10   5       84.94      129.97     58.68 o
   6  10   5      852.46     1118.71    147.21 o
   8  10   5      825.83      857.46    128.64 o
  -5  11   5      647.11      662.82    187.03 o
  -3  11   5      869.14     1065.66    226.85 o
  -1  11   5       66.98       63.80    114.88 o
   1  11   5      104.53      262.31    122.08 o
   3  11   5      168.01      310.31    102.06 o
   5  11   5       53.97       50.11    128.75 o
 -18   0   6      436.18      804.81    184.11 o
 -16   0   6      889.58      926.58    216.42 o
 -14   0   6     4036.50     4413.76    339.86 o
 -12   0   6     2007.52     1877.88    123.19 o
 -10   0   6    18902.24    18820.18    347.62 o
  -8   0   6     4025.81     3878.75    143.88 o
  -6   0   6     1510.89     1195.32     80.32 o
  -4   0   6    12664.06    13385.54    226.18 o
  -2   0   6       43.55       29.68     49.94 o
   0   0   6     1953.71     1982.43     81.73 o
   2   0   6    35867.78    36537.34    309.58 o
   4   0   6     6759.52     7534.09    167.16 o
   6   0   6     3574.60     3109.42    101.07 o
   8   0   6      843.76      876.73     72.16 o
  10   0   6     3242.06     2850.42    121.42 o
  12   0   6     7992.70     7355.67    203.58 o
  14   0   6      355.38      224.76    161.80 o
  16   0   6      286.24       85.69    157.00 o
  18   0   6      379.36      457.66    217.26 o
 -19   1   6      348.76      411.41    126.91 o
 -17   1   6      201.27      370.43    129.27 o
 -15   1   6       16.64      -25.27     74.46 o
 -13   1   6      863.28      823.23     91.64 o
 -11   1   6     2637.23     2453.28    216.61 o
  -9   1   6     3065.59     3065.96     94.93 o
  -7   1   6    21659.46    21811.77    292.49 o
  -5   1   6       75.47      125.30     30.66 o
  -3   1   6      966.86     1119.53     50.15 o
  -1   1   6    11274.05    10848.90    120.70 o
   1   1   6      952.32      949.77     38.82 o
   3   1   6     1198.52     1119.02     39.65 o
   5   1   6    15733.57    16542.31    164.26 o
   7   1   6     4456.62     4644.36     91.82 o
   9   1   6     2630.44     2478.05     76.27 o
  11   1   6     1197.78     1213.29     73.31 o
  13   1   6     1239.23     1251.14    101.20 o
  15   1   6      357.04      366.33     98.75 o
  17   1   6       52.74       49.87    106.57 o
  19   1   6       50.40       -4.69    111.77 o
 -20   2   6        4.93      103.79     85.84 o
 -18   2   6       16.45       62.59    122.91 o
 -16   2   6       85.54      199.84    103.30 o
 -14   2   6     3570.16     3335.13    198.75 o
 -12   2   6     6596.89     7067.30    456.10 o
 -10   2   6      168.75      206.93     78.86 o
  -8   2   6       46.77       52.05     27.94 o
  -6   2   6     3154.50     2945.71     82.64 o
  -4   2   6     3353.09     3223.82     81.83 o
  -2   2   6        7.31      -21.76     26.94 o
   0   2   6     8382.57     8173.13    149.18 o
   2   2   6      251.05      213.06     23.09 o
   4   2   6       37.64       34.51     22.53 o
   6   2   6     6125.54     6236.42    112.60 o
   8   2   6     6180.20     6102.49    121.78 o
  10   2   6      362.29      427.37     48.16 o
  12   2   6       85.68      137.23     50.92 o
  14   2   6        8.62       49.89     46.86 o
  16   2   6       15.90       80.16     78.00 o
  18   2   6      101.67      112.47    110.91 o
 -19   3   6      104.95      372.73    183.90 o
 -17   3   6      262.55      417.50    125.13 o
 -15   3   6        4.27      -24.74     72.32 o
 -13   3   6     4161.19     3496.50    215.92 o
 -11   3   6     1009.85      850.69    124.86 o
  -9   3   6     1515.76     1875.03    289.30 o
  -7   3   6     1941.23     2161.27     78.48 o
  -5   3   6     7566.40     7868.89    118.56 o
  -3   3   6      723.03      645.80     38.28 o
  -1   3   6        0.80      -13.73     20.90 o
   1   3   6    14299.32    15455.87    168.50 o
   3   3   6     1535.15     1636.71     64.62 o
   5   3   6    11290.52    11827.58    156.65 o
   7   3   6     2160.77     2311.09     78.17 o
   9   3   6       24.36       27.21     35.48 o
  11   3   6        1.70       77.66     42.13 o
  13   3   6        0.95      -34.53     39.86 o
  15   3   6      333.12      267.46     69.22 o
  17   3   6       93.68       52.62     81.32 o
  19   3   6       30.36      -28.15    166.38 o
 -18   4   6      176.10      345.01    156.90 o
 -16   4   6      160.37      284.90    125.00 o
 -14   4   6     1111.11      949.23    249.68 o
 -12   4   6      264.23      210.83     88.92 o
 -10   4   6       35.63      231.66    133.44 o
  -8   4   6     1389.57     1524.40    103.05 o
  -6   4   6    11108.25    10986.12    161.41 o
  -4   4   6      118.48       33.61     29.34 o
  -2   4   6     3201.75     3653.29     77.06 o
   0   4   6      113.16       99.85     27.53 o
   2   4   6       42.26       42.65     20.56 o
   4   4   6       31.51       82.88     24.84 o
   6   4   6      560.19      576.38     48.29 o
   8   4   6      515.72      758.62    134.16 o
  10   4   6      451.35      522.11     66.62 o
  12   4   6      137.26      101.02     45.03 o
  14   4   6      125.20      147.75     52.90 o
  16   4   6     1141.89     1012.49    132.94 o
  18   4   6      357.50      382.04    149.81 o
 -17   5   6      231.86      153.92     96.95 o
 -15   5   6     1282.39     1156.65    167.88 o
 -13   5   6     1117.02      910.44    197.87 o
 -11   5   6     4003.92     3715.92    165.96 o
  -9   5   6      634.86      611.11     83.86 o
  -7   5   6     6457.25     6367.90    177.89 o
  -5   5   6     4705.34     4717.65    109.05 o
  -3   5   6     3226.55     2920.53     78.76 o
  -1   5   6     1408.20     1286.66     53.07 o
   1   5   6       41.33       37.53     17.05 o
   3   5   6     4787.18     4926.68    172.92 o
   5   5   6     6414.03     6218.04    142.56 o
   7   5   6      722.25      736.54     68.13 o
   9   5   6      243.16      255.80     48.47 o
  11   5   6      163.96      159.59     61.29 o
  13   5   6        3.91       13.83     47.93 o
  15   5   6       11.53        2.88     66.03 o
  17   5   6      238.76      255.17     91.69 o
 -16   6   6       70.66      174.54     99.60 o
 -14   6   6      105.71      -79.44     79.44 o
 -12   6   6     1009.06     1077.92    117.50 o
 -10   6   6     1950.32     1849.19    133.03 o
  -8   6   6     3164.74     3028.63    141.83 o
  -6   6   6      394.94      467.72     66.20 o
  -4   6   6     2241.26     2212.96     81.99 o
  -2   6   6      320.14      345.16     37.04 o
   0   6   6     3819.10     3621.09    133.06 o
   2   6   6     4532.33     4415.22    120.59 o
   4   6   6     2327.57     2220.33     84.83 o
   6   6   6     3657.03     4012.19    310.54 o
   8   6   6     2447.59     2778.51    161.98 o
  10   6   6      560.32      519.13     86.71 o
  12   6   6     1038.11      922.74    117.21 o
  14   6   6      689.38      703.95    108.67 o
  16   6   6      152.31      144.75     75.18 o
 -15   7   6      195.19      -22.95    163.78 o
 -13   7   6      450.94      525.95    120.63 o
 -11   7   6      784.22      939.75    112.98 o
  -9   7   6     1015.92     1035.11    108.65 o
  -7   7   6       78.01       -2.67     45.27 o
  -5   7   6       61.32       58.71     61.40 o
  -3   7   6      675.46      505.54     55.73 o
  -1   7   6     2881.37     2873.05    153.48 o
   1   7   6     3090.67     2754.00    127.62 o
   3   7   6     1816.31     2014.14    123.83 o
   5   7   6      334.07      275.92     62.24 o
   7   7   6      548.84      483.82    134.33 o
   9   7   6      739.32      825.14    107.27 o
  11   7   6      702.76      726.30    103.07 o
  13   7   6      264.60      317.83     90.46 o
  15   7   6       96.48      112.05     57.72 o
 -14   8   6       19.25       49.69     83.65 o
 -12   8   6      225.18       54.50     87.11 o
 -10   8   6      700.81      877.44    187.86 o
  -8   8   6     1223.83     1299.62    152.16 o
  -6   8   6     1222.64     1207.51    136.24 o
  -4   8   6      648.69      700.08     85.62 o
  -2   8   6      488.98      522.45     70.81 o
   0   8   6      182.98      182.54     54.32 o
   2   8   6      824.26      776.42     92.18 o
   4   8   6     1585.12     1566.96    126.67 o
   6   8   6      308.51      319.73     70.20 o
   8   8   6       32.54       84.10     50.40 o
  10   8   6       48.29       65.34     56.52 o
  12   8   6       64.16       44.78     73.80 o
  14   8   6       33.86        5.23     64.82 o
 -13   9   6        1.75      107.28     98.73 o
 -11   9   6      192.02      412.28    112.83 o
  -9   9   6       35.96       16.47     97.37 o
  -7   9   6      254.27      165.55    126.56 o
  -5   9   6      184.14      197.67     64.87 o
  -3   9   6       13.33       31.45     50.27 o
  -1   9   6       47.53      103.40     50.77 o
   1   9   6      281.25      227.97     61.52 o
   3   9   6       49.00      178.04     62.75 o
   5   9   6      310.59      390.06     76.77 o
   7   9   6      174.03      263.70     67.50 o
   9   9   6       60.34       66.35     56.78 o
  11   9   6        6.17      194.39     77.32 o
 -10  10   6       21.24       45.24    108.21 o
  -8  10   6       64.79        7.30    104.88 o
  -6  10   6       55.70      230.35    157.94 o
  -4  10   6        3.45       78.16     90.91 o
  -2  10   6       30.18      116.19     58.34 o
   0  10   6       33.58       99.87    109.46 o
   2  10   6       10.02       40.03     73.18 o
   4  10   6       88.47       98.35     56.01 o
   6  10   6      143.12      183.73     76.89 o
   8  10   6       59.00       28.78    209.02 o
  -5  11   6      494.90      773.02    345.28 o
  -3  11   6      523.00      635.27    124.20 o
  -1  11   6      366.91      364.88    161.17 o
   1  11   6       90.98      247.33     85.86 o
   3  11   6      200.80      238.47     69.38 o
   5  11   6      228.20      102.42     57.13 o
 -19   1   7      114.57      354.40    155.65 o
 -17   1   7     1215.23     1346.69    174.61 o
 -15   1   7        2.82       83.65     80.97 o
 -13   1   7      194.83      114.26     53.21 o
 -11   1   7      485.82      533.00     72.58 o
  -9   1   7     6881.78     7245.24    146.88 o
  -7   1   7     8576.60     8356.96    147.53 o
  -5   1   7     1814.21     1732.24     66.22 o
  -3   1   7     3433.05     3441.17     79.57 o
  -1   1   7     2881.29     2926.79     62.69 o
   1   1   7     1595.21     1387.83     61.05 o
   3   1   7    16052.91    16323.12    141.68 o
   5   1   7    10277.01    10589.55    125.61 o
   7   1   7     1486.21     1462.03     58.95 o
   9   1   7      349.13      426.34     45.19 o
  11   1   7      367.36      290.12     46.79 o
  13   1   7      639.08      616.86     79.28 o
  15   1   7       20.90       50.05     78.46 o
  17   1   7      139.93      209.96    195.68 o
  19   1   7        3.55      178.31    129.71 o
 -20   2   7      143.68      256.42    163.78 o
 -18   2   7       79.47      239.46    203.39 o
 -16   2   7       58.73       -5.40     84.01 o
 -14   2   7      768.92      929.22    105.14 o
 -12   2   7      268.40      344.03    128.51 o
 -10   2   7     2071.11     2156.86    189.52 o
  -8   2   7      146.17      156.22     36.98 o
  -6   2   7    13540.42    13894.07    187.37 o
  -4   2   7      224.90      242.43     41.85 o
  -2   2   7     3313.37     2801.73     71.52 o
   0   2   7    14067.32    14292.50    211.08 o
   2   2   7    11576.39    11204.01    188.64 o
   4   2   7     3606.03     3657.25     80.30 o
   6   2   7     7692.88     7221.14    124.32 o
   8   2   7      939.25     1074.25     67.47 o
  10   2   7     3216.27     2918.42     96.23 o
  12   2   7     1556.76     1552.88    105.67 o
  14   2   7       16.34       -0.24     54.75 o
  16   2   7      306.11      239.09    121.06 o
  18   2   7       53.95      117.99    111.23 o
 -19   3   7      246.92      272.77    148.24 o
 -17   3   7     1217.78     1254.10    230.91 o
 -15   3   7     2878.97     2877.28    165.08 o
 -13   3   7     5199.62     5464.38    242.42 o
 -11   3   7     5302.54     5409.57    246.31 o
  -9   3   7     4355.78     4193.89    152.57 o
  -7   3   7     1624.68     1462.36     68.68 o
  -5   3   7       27.04       10.61     23.66 o
  -3   3   7    22589.42    23418.27    242.96 o
  -1   3   7     3661.26     3450.70     79.39 o
   1   3   7     2031.53     1752.98     80.72 o
   3   3   7     7783.27     7125.31    160.43 o
   5   3   7     2310.14     2329.22     71.85 o
   7   3   7     2014.13     1895.15     74.66 o
   9   3   7     5499.20     5454.83    123.86 o
  11   3   7      434.68      452.98     64.93 o
  13   3   7      514.73      463.74     87.25 o
  15   3   7      160.68      127.00     58.33 o
  17   3   7      300.29      281.25    133.35 o
 -18   4   7       93.09       83.20     90.96 o
 -16   4   7      622.27      528.41     93.98 o
 -14   4   7     2251.98     2193.94    198.92 o
 -12   4   7        8.57       -7.64     66.10 o
 -10   4   7       41.36       47.21     62.35 o
  -8   4   7     1218.69     1147.30     98.62 o
  -6   4   7     1975.62     1862.42     68.70 o
  -4   4   7     3604.76     3539.73     88.40 o
  -2   4   7       29.14      -10.00     18.06 o
   0   4   7      712.63      596.23     43.46 o
   2   4   7       97.95      103.46     24.21 o
   4   4   7     5006.10     4948.28    103.20 o
   6   4   7     7077.67     6854.13    131.39 o
   8   4   7      843.22      902.58     74.14 o
  10   4   7     1461.26     1440.51     97.73 o
  12   4   7      493.08      489.68     87.36 o
  14   4   7        6.71       41.17     52.28 o
  16   4   7      392.14      452.03     97.31 o
  18   4   7      984.79     1091.72    192.51 o
 -17   5   7       46.38      188.99     65.43 o
 -15   5   7      198.83      263.71    102.99 o
 -13   5   7      369.54      319.96    108.58 o
 -11   5   7     7855.31     7885.00    295.47 o
  -9   5   7     4334.26     4034.86    249.15 o
  -7   5   7     2699.56     2624.71    108.11 o
  -5   5   7     1983.04     1847.16     70.57 o
  -3   5   7      692.63      649.04     45.21 o
  -1   5   7      981.14      954.97     48.35 o
   1   5   7     1988.57     1966.29     76.38 o
   3   5   7     1192.23     1240.84     86.72 o
   5   5   7        7.21       -0.01     22.43 o
   7   5   7      644.42      716.26     87.35 o
   9   5   7       13.68      -22.74     38.79 o
  11   5   7      106.64       43.46     68.19 o
  13   5   7      293.11      343.74     88.98 o
  15   5   7      135.98      183.80     87.51 o
  17   5   7      100.64      116.75     80.17 o
 -16   6   7       52.31       81.64     87.52 o
 -14   6   7      301.78      310.64    104.74 o
 -12   6   7      628.76      637.95    119.26 o
 -10   6   7        0.19        7.89     76.23 o
  -8   6   7     1214.40     1247.19    105.89 o
  -6   6   7      376.63      344.36     53.14 o
  -4   6   7      799.52      796.73     65.61 o
  -2   6   7     1617.84     1796.18     83.00 o
   0   6   7        0.34       28.59     27.08 o
   2   6   7        1.22      -21.45     32.77 o
   4   6   7       54.23        8.71     46.32 o
   6   6   7      268.22      234.51     57.87 o
   8   6   7      105.82       30.33     48.22 o
  10   6   7      127.34      165.05     60.80 o
  12   6   7       19.33       33.71     53.93 o
  14   6   7       17.42      -19.07     48.88 o
  16   6   7        2.18       19.21     66.65 o
 -15   7   7       13.41       50.09     82.68 o
 -13   7   7       57.65       33.27     63.32 o
 -11   7   7       27.40      -46.39     49.14 o
  -9   7   7     1765.52     1641.97    296.49 o
  -7   7   7      590.01      590.82    101.80 o
  -5   7   7      256.28      255.36     61.30 o
  -3   7   7       16.10      -24.80     30.04 o
  -1   7   7      588.71      543.44     73.42 o
   1   7   7     1069.43      884.86     94.23 o
   3   7   7      216.62      236.57     58.42 o
   5   7   7      108.10      199.15     54.68 o
   7   7   7      620.46      873.64    103.14 o
   9   7   7      832.34      761.01    105.28 o
  11   7   7      316.88      258.66     77.37 o
  13   7   7       46.10       88.74     89.85 o
  15   7   7        0.47      -67.40     86.85 o
 -14   8   7       36.78      118.25     92.35 o
 -12   8   7      132.80        4.36     76.39 o
 -10   8   7      946.33      953.51    241.65 o
  -8   8   7     1036.11      876.54    203.08 o
  -6   8   7       12.74       40.89     49.29 o
  -4   8   7      237.45      255.65    148.24 o
  -2   8   7     1204.80     1094.32    101.27 o
   0   8   7     3368.20     3149.76    174.25 o
   2   8   7     1563.65     1635.03    123.72 o
   4   8   7     1185.94     1010.38    106.75 o
   6   8   7      275.37      250.48     74.52 o
   8   8   7       49.62       60.42     47.28 o
  10   8   7      306.47      351.31     95.38 o
  12   8   7      272.46      263.56     64.70 o
 -11   9   7       16.18       -9.38    101.75 o
  -9   9   7      141.55      313.10    133.44 o
  -7   9   7     1114.48     1146.91    300.14 o
  -5   9   7     1392.80     1427.26    166.96 o
  -3   9   7      687.15      796.22    122.14 o
  -1   9   7      345.58      293.81     85.06 o
   1   9   7      551.68      429.85    132.38 o
   3   9   7     1649.59     1797.38    171.45 o
   5   9   7     1676.79     1453.99    136.24 o
   7   9   7     1181.18     1219.74    158.49 o
   9   9   7      401.87      368.13     79.39 o
  11   9   7      187.29      250.64     73.31 o
 -10  10   7      111.87       35.65    113.22 o
  -8  10   7       76.90      140.05    209.65 o
  -6  10   7      112.89       49.54     69.47 o
  -4  10   7      428.90      588.08    113.87 o
  -2  10   7      517.99      368.25     92.84 o
   0  10   7      540.20      387.39    159.92 o
   2  10   7      271.63      329.16    125.93 o
   4  10   7       13.30      149.69     57.53 o
   6  10   7      155.71      160.28     62.92 o
   8  10   7      215.56      117.92     71.86 o
  -5  11   7      555.15      744.24    213.61 o
  -3  11   7      557.19      735.84    177.23 o
  -1  11   7      421.58      301.70    138.03 o
   1  11   7      201.88      242.28    150.95 o
   3  11   7        9.32      154.37     62.10 o
 -20   0   8      799.97     1240.16    225.18 o
 -18   0   8        9.98      -60.47     81.94 o
 -16   0   8     5036.34     4875.80    374.68 o
 -14   0   8    10790.07    10363.33    491.65 o
 -12   0   8      421.98      406.09     77.49 o
 -10   0   8     6726.04     6830.73    387.81 o
  -8   0   8    38892.09    40619.63    531.49 o
  -6   0   8    28928.29    32036.61    436.15 o
  -4   0   8     1284.11     1424.71     83.95 o
  -2   0   8    17651.29    17672.66    263.41 o
   0   0   8       27.83       46.68     26.29 o
   2   0   8    18100.99    19176.88    275.56 o
   4   0   8     7884.75     7541.00    143.78 o
   6   0   8     5967.16     5736.90    141.92 o
   8   0   8       47.30       41.57     37.46 o
  10   0   8     4398.22     4358.89    149.96 o
  12   0   8      840.93      812.14    103.15 o
  14   0   8      447.78      249.16    172.22 o
  16   0   8      466.36      513.12    198.08 o
  18   0   8      123.04      -30.86    169.72 o
 -19   1   8        3.18       44.43     61.54 o
 -17   1   8      269.40      371.81    106.75 o
 -15   1   8     3432.44     3264.97    233.16 o
 -13   1   8      708.30      780.60     94.82 o
 -11   1   8     3152.21     2925.52    134.94 o
  -9   1   8     5566.08     5306.04    129.63 o
  -7   1   8     1611.08     1530.08     85.50 o
  -5   1   8     4127.06     3544.78     92.24 o
  -3   1   8     1696.44     1722.77     61.84 o
  -1   1   8      198.57      223.62     25.50 o
   1   1   8    32610.78    34755.75    334.23 o
   3   1   8    36963.13    40947.18    262.47 o
   5   1   8     8664.05     9391.31    120.91 o
   7   1   8     4442.94     4046.01     88.40 o
   9   1   8     2427.28     2409.46     78.91 o
  11   1   8      331.20      349.61     49.71 o
  13   1   8     2683.25     2885.81    234.86 o
  15   1   8      389.48      354.03     95.73 o
  17   1   8      421.98      596.21    150.63 o
  19   1   8       11.95       44.76    125.46 o
 -20   2   8        1.04      186.97     98.41 o
 -18   2   8      319.58      477.96    112.65 o
 -16   2   8      281.27      516.39    117.75 o
 -14   2   8     2241.46     2308.40    147.54 o
 -12   2   8     1891.18     1949.71    128.18 o
 -10   2   8      578.97      717.43     83.00 o
  -8   2   8      127.02      164.31     38.63 o
  -6   2   8    14401.50    16121.51    210.18 o
  -4   2   8    21741.00    23456.34    245.85 o
  -2   2   8     3518.29     3135.66     76.26 o
   0   2   8      697.09      630.12     64.24 o
   2   2   8       73.82       85.87     20.52 o
   4   2   8     4096.37     3873.63     84.23 o
   6   2   8      740.15      810.08     52.78 o
   8   2   8     3551.22     3365.69     96.52 o
  10   2   8     2593.55     2384.98     91.81 o
  12   2   8     1188.63     1170.85     97.19 o
  14   2   8     1056.72     1086.27    101.84 o
  16   2   8        0.81       61.74     79.47 o
  18   2   8      223.90      366.54    200.79 o
 -19   3   8        1.45        3.07     77.35 o
 -17   3   8       81.62       42.85    178.48 o
 -15   3   8        0.79       98.78     63.18 o
 -13   3   8     1236.47     1398.74    122.84 o
 -11   3   8     1202.09     1221.38    109.48 o
  -9   3   8       92.86       85.53     68.08 o
  -7   3   8      155.49      153.44     34.58 o
  -5   3   8       78.20       45.04     29.66 o
  -3   3   8     1233.74     1264.20     63.18 o
  -1   3   8      390.93      368.09     35.23 o
   1   3   8     1753.05     1985.10    124.28 o
   3   3   8       23.89       29.21     25.30 o
   5   3   8     5245.02     5727.88    114.18 o
   7   3   8      800.70      722.39     54.25 o
   9   3   8     3029.77     2967.64     96.99 o
  11   3   8      115.42      144.79     48.30 o
  13   3   8        0.50       75.40     55.72 o
  15   3   8       31.48       -0.61     54.51 o
  17   3   8       11.09      -49.30    104.14 o
 -18   4   8       10.84      150.38     93.32 o
 -16   4   8       16.14        3.48     56.40 o
 -14   4   8      322.11      197.66     98.53 o
 -12   4   8      833.27      832.44    104.15 o
 -10   4   8     2924.62     3060.19    148.86 o
  -8   4   8      463.28      377.79     67.58 o
  -6   4   8     6266.79     6183.51    134.79 o
  -4   4   8        5.14       16.46     25.10 o
  -2   4   8     1575.97     1499.41     66.20 o
   0   4   8      977.38      889.63     54.95 o
   2   4   8     1991.82     1775.03    101.35 o
   4   4   8      166.29      135.27     33.06 o
   6   4   8     1458.32     1464.39     69.18 o
   8   4   8      101.28      138.51     53.34 o
  10   4   8      722.37      892.16    102.49 o
  12   4   8        4.69      -56.80     77.72 o
  14   4   8      117.58      141.27     72.82 o
  16   4   8      283.71      267.53     85.19 o
 -17   5   8      328.65      354.40     85.22 o
 -15   5   8      713.92      725.09    105.26 o
 -13   5   8      558.69      543.30     92.67 o
 -11   5   8      341.58      335.72     79.70 o
  -9   5   8      722.19      752.35     94.58 o
  -7   5   8     8355.46     7974.28    184.51 o
  -5   5   8     3348.48     3492.15     92.02 o
  -3   5   8     6438.93     6621.56    117.37 o
  -1   5   8     2595.65     2638.19     86.59 o
   1   5   8       65.51      119.37     40.16 o
   3   5   8       23.76       73.03     38.56 o
   5   5   8     3996.81     3731.07    125.49 o
   7   5   8     7624.66     7766.27    229.65 o
   9   5   8     1929.83     2218.08    156.83 o
  11   5   8       83.83       54.09     83.72 o
  13   5   8       25.76       68.31     65.63 o
  15   5   8       23.97       10.04     63.85 o
  17   5   8      686.56      717.50    146.19 o
 -16   6   8       30.41       62.18     67.96 o
 -14   6   8      851.04      736.16    108.27 o
 -12   6   8     1586.88     1696.03    145.85 o
 -10   6   8    11114.93    11123.60    275.88 o
  -8   6   8     8109.99     8029.92    194.70 o
  -6   6   8     1765.64     1528.34    188.82 o
  -4   6   8      949.35      980.98     71.66 o
  -2   6   8      948.47      848.61     98.14 o
   0   6   8     2461.90     2661.26    155.31 o
   2   6   8     1283.30     1271.97    101.21 o
   4   6   8     3315.85     3525.57    125.95 o
   6   6   8      908.01      856.68     99.31 o
   8   6   8      394.98      507.62     83.34 o
  10   6   8      371.66      297.41    111.18 o
  12   6   8      164.17      149.47     63.60 o
  14   6   8      395.85      550.15    153.45 o
  16   6   8        7.53      -66.91     71.40 o
 -15   7   8       10.93       74.20     60.36 o
 -13   7   8       71.50      180.18     70.85 o
 -11   7   8     2627.72     2498.83    319.82 o
  -9   7   8      879.07      821.28    105.20 o
  -7   7   8      380.01      379.19     72.17 o
  -5   7   8       64.86       42.61     55.05 o
  -3   7   8      372.68      315.69     55.26 o
  -1   7   8       50.64        9.35     32.81 o
   1   7   8     1477.21     1427.78    112.63 o
   3   7   8     2662.19     2745.97    144.66 o
   5   7   8     1237.24     1313.81    187.08 o
   7   7   8      881.25      925.33    109.84 o
   9   7   8      223.48      203.83     72.42 o
  11   7   8      720.56     1009.40    123.04 o
  13   7   8      251.78      213.37     72.88 o
 -14   8   8       23.76      104.01     67.82 o
 -12   8   8      295.68      471.38    123.17 o
 -10   8   8      488.98      514.07    101.13 o
  -8   8   8     1397.11     1471.98    174.35 o
  -6   8   8       16.14       73.90    135.00 o
  -4   8   8       12.98      168.50     93.51 o
  -2   8   8      138.19       91.02     45.97 o
   0   8   8      199.30      319.87     68.05 o
   2   8   8      579.30      628.52     85.61 o
   4   8   8     3109.55     3173.15    179.28 o
   6   8   8     1892.61     1565.41    136.37 o
   8   8   8      198.13      322.71    128.57 o
  10   8   8        5.51       48.17     53.92 o
  12   8   8      126.74      161.41     59.63 o
 -11   9   8        3.02       83.24    137.30 o
  -9   9   8       90.29      188.54    141.16 o
  -7   9   8       75.07      179.65    116.45 o
  -5   9   8      110.47      190.83     78.25 o
  -3   9   8       80.18       29.27     59.53 o
  -1   9   8       23.80       30.42     55.09 o
   1   9   8       85.88       48.66     46.30 o
   3   9   8       82.92      202.51     72.06 o
   5   9   8      568.65      626.22     88.61 o
   7   9   8      787.45      956.71    119.54 o
   9   9   8       84.30       76.03     53.42 o
  11   9   8       91.00       28.90     55.88 o
  -8  10   8       10.20       44.97    155.02 o
  -6  10   8       90.34      263.90    131.36 o
  -4  10   8      269.73      289.35     88.41 o
  -2  10   8       79.98      103.68     73.64 o
   0  10   8       95.68      219.34    133.86 o
   2  10   8        4.19       58.12     54.11 o
   4  10   8       53.77      158.78     56.71 o
   6  10   8       87.71      248.17     91.20 o
   8  10   8       32.99       -5.82     48.32 o
  -3  11   8      133.88      269.77     92.37 o
  -1  11   8      169.74      546.90    187.03 o
   1  11   8       26.47       33.99    107.80 o
   3  11   8       35.34      274.12    128.75 o
 -19   1   9      491.40      607.67    113.72 o
 -17   1   9     1270.62     1436.88    181.09 o
 -15   1   9     1656.84     1692.88    186.92 o
 -13   1   9     1570.21     1615.45    123.17 o
 -11   1   9       13.33       41.62     64.31 o
  -9   1   9     4882.39     4737.63    145.54 o
  -7   1   9       19.24       11.98     30.39 o
  -5   1   9     1130.48     1088.56     61.88 o
  -3   1   9     1638.51     1831.17     64.25 o
  -1   1   9     6992.65     7060.31    108.77 o
   1   1   9     1362.86     1626.27     50.62 o
   3   1   9      156.37      181.49     25.26 o
   5   1   9      396.44      307.54     33.91 o
   7   1   9      318.34      318.58     37.96 o
   9   1   9      187.92      244.45     38.40 o
  11   1   9        2.49       -6.42     30.40 o
  13   1   9      733.45      649.95     81.02 o
  15   1   9        3.66      -65.80     65.80 o
  17   1   9       66.68        1.53    112.26 o
 -20   2   9       34.15       66.64    113.84 o
 -18   2   9        7.50      209.44    120.51 o
 -16   2   9     2348.21     2590.66    225.05 o
 -14   2   9      251.77      202.97     64.13 o
 -12   2   9      234.21      280.33     67.05 o
 -10   2   9     2279.24     2122.25    123.64 o
  -8   2   9      117.16       99.48     36.67 o
  -6   2   9      515.87      750.02     58.21 o
  -4   2   9       46.23       -9.12     26.45 o
  -2   2   9     4028.47     3916.64     87.01 o
   0   2   9     2476.64     2284.29    107.16 o
   2   2   9    24482.82    25510.74    311.00 o
   4   2   9      288.79      264.27     28.91 o
   6   2   9     2836.08     2655.31     71.95 o
   8   2   9     3095.65     2868.66     92.39 o
  10   2   9     8947.54     8785.39    167.93 o
  12   2   9      177.63       32.84     41.60 o
  14   2   9     4277.44     4347.15    187.53 o
  16   2   9      935.96      892.00    155.62 o
  18   2   9      149.35      152.84    194.22 o
 -19   3   9      791.08      884.78    289.92 o
 -17   3   9     1863.28     1759.27    195.73 o
 -15   3   9     3032.71     2855.93    184.80 o
 -13   3   9    12106.33    11527.76    288.58 o
 -11   3   9     2268.08     2081.54    134.20 o
  -9   3   9     5858.65     5737.31    181.83 o
  -7   3   9      973.04      908.45     64.77 o
  -5   3   9     1765.00     1694.84     75.12 o
  -3   3   9     8103.89     8289.81    142.41 o
  -1   3   9    10366.22     9358.93    195.13 o
   1   3   9     1361.93     1163.89     80.16 o
   3   3   9     2536.95     2294.13    101.51 o
   5   3   9      104.34      113.29     28.25 o
   7   3   9      561.90      464.39     47.65 o
   9   3   9       42.97       17.67     33.40 o
  11   3   9      522.29      652.98     92.09 o
  13   3   9       28.75       59.81     52.81 o
  15   3   9        3.04       61.88     51.02 o
  17   3   9       85.19      154.60    123.54 o
 -18   4   9        2.80      115.57     92.32 o
 -16   4   9      726.77      749.49    110.27 o
 -14   4   9     2631.42     2477.19    192.30 o
 -12   4   9       33.76      -38.80     61.33 o
 -10   4   9      143.52      183.55     83.33 o
  -8   4   9      230.07      202.27     83.21 o
  -6   4   9      280.42      312.41     44.95 o
  -4   4   9     2774.35     2429.48     86.55 o
  -2   4   9     6827.83     6088.48    124.17 o
   0   4   9     5819.06     5816.50    113.89 o
   2   4   9     2723.36     2576.00    110.82 o
   4   4   9     5039.59     4794.95    147.00 o
   6   4   9     3629.31     3786.05    167.36 o
   8   4   9     7592.25     7166.71    216.09 o
  10   4   9     1228.63     1207.91    119.17 o
  12   4   9      291.24      407.71     83.63 o
  14   4   9      955.96      847.17    113.97 o
  16   4   9      707.42      504.35    102.28 o
 -17   5   9      432.68      376.15     92.27 o
 -15   5   9      137.92      307.70     85.18 o
 -13   5   9      829.04      841.79    111.44 o
 -11   5   9     2261.87     2202.30    152.24 o
  -9   5   9     1104.94     1056.26    115.04 o
  -7   5   9      425.06      442.51     71.00 o
  -5   5   9      438.01      487.81     52.77 o
  -3   5   9      938.34     1133.42     70.56 o
  -1   5   9      385.71      409.47     71.74 o
   1   5   9     4242.29     4231.66    148.59 o
   3   5   9      543.15      630.62     74.69 o
   5   5   9      935.34      856.74     79.27 o
   7   5   9       28.66       69.22     46.88 o
   9   5   9       11.13      -33.78     33.78 o
  11   5   9      738.91      745.33    211.65 o
  13   5   9       27.78      -42.06     50.85 o
  15   5   9       43.35      116.40     75.28 o
 -16   6   9       61.48      143.95     78.11 o
 -14   6   9        1.91      -56.36     56.36 o
 -12   6   9        5.90      -53.12     53.12 o
 -10   6   9       15.28      -19.58     51.77 o
  -8   6   9       40.57      151.68     69.37 o
  -6   6   9       12.25        0.77     43.03 o
  -4   6   9       48.96       92.48     39.76 o
  -2   6   9      828.54      851.52     85.29 o
   0   6   9      610.16      699.94     78.11 o
   2   6   9      961.13      999.59     96.92 o
   4   6   9       20.66       37.51     33.17 o
   6   6   9      814.81      776.91    143.66 o
   8   6   9       55.24      105.16     56.45 o
  10   6   9       15.18        2.95     51.38 o
  12   6   9      218.33      225.48     78.94 o
  14   6   9        9.49       62.06     72.08 o
 -15   7   9        8.81       54.90     66.92 o
 -13   7   9       16.34       72.54     68.02 o
 -11   7   9       58.98       98.43     63.08 o
  -9   7   9      981.31     1037.28    155.41 o
  -7   7   9       85.64       89.41     61.06 o
  -5   7   9      216.90      363.33    107.07 o
  -3   7   9      632.03      705.40     81.05 o
  -1   7   9       89.02       99.87     44.74 o
   1   7   9     1747.80     1868.43    128.51 o
   3   7   9      892.67      916.15     99.48 o
   5   7   9      221.17      242.10     64.53 o
   7   7   9      120.90      115.49     59.84 o
   9   7   9      153.28      249.60     86.24 o
  11   7   9       93.78      -19.92     65.29 o
  13   7   9       33.13      -35.09     48.70 o
 -14   8   9       63.67      115.86    165.03 o
 -12   8   9       70.81       48.94     89.26 o
 -10   8   9      282.45      288.14    104.25 o
  -8   8   9       36.00       24.63     62.75 o
  -6   8   9      873.11      842.37    132.84 o
  -4   8   9      327.63      191.06     77.55 o
  -2   8   9      833.24      854.98    117.18 o
   0   8   9     1887.54     2015.35    139.83 o
   2   8   9      985.37      945.09    105.90 o
   4   8   9     1471.03     1572.61    132.60 o
   6   8   9       34.95      -25.15     48.33 o
   8   8   9       51.05       89.72     58.73 o
  10   8   9      500.06      424.01    122.35 o
  12   8   9      889.31      980.87    187.22 o
 -11   9   9       29.30      154.28    130.10 o
  -9   9   9       90.84      150.85    116.03 o
  -7   9   9     1304.50     1408.93    454.12 o
  -5   9   9     1218.05     1480.42    394.17 o
  -3   9   9     1596.62     1692.23    184.64 o
  -1   9   9     1029.56     1037.47    195.47 o
   1   9   9      890.49      870.89    104.51 o
   3   9   9      264.37      419.08     90.33 o
   5   9   9      239.31      281.47     72.93 o
   7   9   9      152.46      191.45     71.69 o
   9   9   9       17.56      -38.97    132.84 o
  -8  10   9       57.18       19.86    163.78 o
  -6  10   9      138.35      209.28     87.65 o
  -4  10   9     1377.64     1590.09    309.62 o
  -2  10   9      982.31      961.23    151.03 o
   0  10   9      345.26      306.50    139.49 o
   2  10   9      469.00      719.38    102.65 o
   4  10   9      108.64      281.41     65.52 o
   6  10   9        3.09       56.74     53.02 o
  -3  11   9       94.34      170.98     88.93 o
  -1  11   9      501.77      659.28    206.83 o
   1  11   9      306.49      633.62    210.48 o
 -20   0  10      592.70      845.68    163.67 o
 -18   0  10      614.73     1230.16    235.81 o
 -16   0  10     3162.41     2822.27    320.67 o
 -14   0  10      535.33      446.61    147.83 o
 -12   0  10     4848.29     4893.48    204.03 o
 -10   0  10     1242.05     1182.92    134.17 o
  -8   0  10    42214.43    46273.32    606.50 o
  -6   0  10    26031.13    28464.40    428.16 o
  -4   0  10     1497.39     1395.29     89.12 o
  -2   0  10      126.50      211.89     46.21 o
   0   0  10    26238.81    24984.54    416.79 o
   2   0  10     7137.45     7397.52    175.89 o
   4   0  10       17.44       67.91     38.99 o
   6   0  10    11337.69    11068.77    322.80 o
   8   0  10      300.50      356.40     56.70 o
  10   0  10     2767.15     2810.25    128.14 o
  12   0  10     5163.54     4976.38    180.98 o
  14   0  10      945.87     1012.18    148.47 o
  16   0  10        2.53       88.40    162.01 o
 -19   1  10       12.83      176.52     68.43 o
 -17   1  10      342.15      334.77     93.65 o
 -15   1  10       84.20      196.07     87.80 o
 -13   1  10     1218.99     1381.96    331.97 o
 -11   1  10     1733.17     1905.41    115.44 o
  -9   1  10     9849.58     8879.31    174.35 o
  -7   1  10       49.85       38.95     32.83 o
  -5   1  10     1835.18     1717.47     78.55 o
  -3   1  10     2558.43     2504.53     77.23 o
  -1   1  10    16558.68    16442.23    183.35 o
   1   1  10    16092.03    17246.51    351.53 o
   3   1  10    37948.11    42428.62    371.64 o
   5   1  10      563.42      712.04     43.20 o
   7   1  10     2566.17     2481.93     74.85 o
   9   1  10     1461.58     1542.87     72.52 o
  11   1  10     4474.01     4603.40    118.05 o
  13   1  10     1828.63     2120.18    123.63 o
  15   1  10     1252.27     1183.50    167.42 o
  17   1  10      159.99      511.87    198.08 o
 -18   2  10      769.76      935.75    144.63 o
 -16   2  10     1895.23     1692.05    186.91 o
 -14   2  10       57.11       39.24     58.67 o
 -12   2  10      596.84      582.76     84.94 o
 -10   2  10     4450.03     4555.77    164.46 o
  -8   2  10       36.26       64.00     45.20 o
  -6   2  10     1494.15     1416.59     74.88 o
  -4   2  10      388.09      380.06     43.53 o
  -2   2  10      574.35      665.43     46.35 o
   0   2  10      537.11      410.56     54.31 o
   2   2  10      812.17     1011.01     52.30 o
   4   2  10       66.46       32.65     27.33 o
   6   2  10     1182.73     1255.30     56.59 o
   8   2  10      809.37      759.32     60.17 o
  10   2  10      859.15      706.79     64.72 o
  12   2  10      516.22      591.43     87.80 o
  14   2  10       82.87      183.13     65.46 o
  16   2  10      189.87      160.48    111.07 o
  18   2  10      167.42       65.92    115.97 o
 -19   3  10      427.86      438.76    105.78 o
 -17   3  10      190.36      266.14     73.18 o
 -15   3  10      268.95      232.63     70.51 o
 -13   3  10     2865.26     2464.16    156.91 o
 -11   3  10        4.14      -35.94     35.94 o
  -9   3  10     1339.94     1435.09    110.23 o
  -7   3  10       41.52       12.62     32.41 o
  -5   3  10     2578.42     2807.79     92.66 o
  -3   3  10     2279.84     2352.29    107.68 o
  -1   3  10      414.19      520.67     61.71 o
   1   3  10      800.66      807.83     73.23 o
   3   3  10     2792.05     2808.63    127.75 o
   5   3  10      381.64      389.04     52.19 o
   7   3  10      837.32      867.25     75.20 o
   9   3  10      228.09      236.38     47.76 o
  11   3  10      147.93      188.46     56.31 o
  13   3  10       30.82      -23.59     63.60 o
  15   3  10        8.41      -49.43     49.43 o
  17   3  10      136.01      188.68    115.92 o
 -18   4  10       28.12      146.93     93.36 o
 -16   4  10      317.57      418.78     87.91 o
 -14   4  10        2.89        5.85     50.29 o
 -12   4  10     3554.21     3487.24    169.77 o
 -10   4  10      179.08      128.60     52.68 o
  -8   4  10        3.13       51.95     36.67 o
  -6   4  10        4.30      -17.52     26.48 o
  -4   4  10     2988.60     3219.20    100.09 o
  -2   4  10     1463.10     1449.16    135.31 o
   0   4  10     1741.17     1839.75    106.25 o
   2   4  10      602.65      657.17     72.52 o
   4   4  10       95.26       61.88     40.04 o
   6   4  10        7.02        5.86     33.56 o
   8   4  10        1.88      -13.58     32.60 o
  10   4  10      844.67      865.88    107.91 o
  12   4  10        5.90       87.62     45.97 o
  14   4  10      196.20      205.38     78.31 o
  16   4  10      490.13      532.88    107.23 o
 -17   5  10      210.38      122.06     76.92 o
 -15   5  10      585.06      660.09    107.09 o
 -13   5  10      841.78      852.27    112.87 o
 -11   5  10      297.00      243.90     66.03 o
  -9   5  10       44.64      111.72     54.40 o
  -7   5  10      325.25      394.18     70.31 o
  -5   5  10     4450.43     4084.98    150.47 o
  -3   5  10     2004.69     2059.30    111.37 o
  -1   5  10     2145.44     2135.16    115.70 o
   1   5  10     1528.88     1609.03    108.41 o
   3   5  10      663.40      706.11     81.24 o
   5   5  10     3298.44     3081.80    122.83 o
   7   5  10    10488.93    10016.57    267.81 o
   9   5  10     1061.04     1000.02    158.92 o
  11   5  10      322.97      360.14    104.02 o
  13   5  10       29.77      -31.60     90.31 o
  15   5  10      742.70     1277.88    149.59 o
 -16   6  10      193.48      339.21     95.92 o
 -14   6  10      427.27      277.24     84.39 o
 -12   6  10     1423.91     1047.30    120.30 o
 -10   6  10     3534.00     3152.47    250.65 o
  -8   6  10      646.94      806.04    239.78 o
  -6   6  10     1252.76     1224.13    227.27 o
  -4   6  10      458.63      489.20     67.78 o
  -2   6  10     1809.19     1856.09    117.28 o
   0   6  10     2530.67     2745.91    133.88 o
   2   6  10     5107.90     4705.70    172.23 o
   4   6  10     2941.65     3002.96    125.06 o
   6   6  10       69.19      126.03     57.16 o
   8   6  10      462.56      527.95    101.82 o
  10   6  10      110.21      152.74     64.27 o
  12   6  10      248.73      216.69     77.26 o
  14   6  10        3.43      -55.89     55.89 o
 -15   7  10        2.90      106.30    119.05 o
 -13   7  10      145.15      131.94     86.67 o
 -11   7  10     1252.97     1124.91    166.64 o
  -9   7  10     3296.52     2806.17    229.24 o
  -7   7  10     1911.96     2057.75    221.53 o
  -5   7  10       39.97      160.46     67.41 o
  -3   7  10      938.26     1025.71     98.80 o
  -1   7  10       98.72      121.52     42.44 o
   1   7  10     1780.98     1685.46    125.17 o
   3   7  10     6116.53     5715.80    200.48 o
   5   7  10     5870.37     5984.55    220.38 o
   7   7  10       57.84       10.42     51.60 o
   9   7  10      157.97       60.61     62.09 o
  11   7  10      418.39      598.38    102.46 o
  13   7  10      306.92      462.63    111.37 o
 -14   8  10      460.20      652.51    137.88 o
 -12   8  10      433.98      241.10    103.41 o
 -10   8  10      542.36      308.85    121.76 o
  -8   8  10       63.51       67.65     66.04 o
  -6   8  10       41.71       87.76     84.55 o
  -4   8  10       11.05        8.80     56.02 o
  -2   8  10        2.55       26.25     47.62 o
   0   8  10      170.21      226.70     59.92 o
   2   8  10      203.40      152.41     56.40 o
   4   8  10      130.82      120.00     56.34 o
   6   8  10      449.74      387.27     83.47 o
   8   8  10        1.27      -51.05     51.05 o
  10   8  10       71.09        9.47     71.33 o
  12   8  10       86.71      175.43    122.09 o
 -11   9  10      124.13       -8.14    101.44 o
  -9   9  10       36.16      142.89     71.50 o
  -7   9  10       51.32      118.05     82.67 o
  -5   9  10      183.24      366.96    101.95 o
  -3   9  10       83.52       -8.33    103.31 o
  -1   9  10       12.68       94.19     68.81 o
   1   9  10       60.27       55.09     56.53 o
   3   9  10       18.83      -41.08     49.39 o
   5   9  10       17.11       36.13     64.61 o
   7   9  10       27.81       14.26     46.09 o
   9   9  10       20.17      -42.32     47.82 o
  -8  10  10       71.08       22.97    167.84 o
  -6  10  10      357.94      269.60     98.23 o
  -4  10  10      134.92      152.81     84.47 o
  -2  10  10       29.76       23.25    102.58 o
   0  10  10        2.64      -78.40     94.87 o
   2  10  10       39.34      131.51    128.94 o
   4  10  10      283.03      315.74     72.20 o
   6  10  10      181.99      323.29     67.95 o
 -19   1  11      209.55      500.62    198.81 o
 -17   1  11       78.53      162.25     74.31 o
 -15   1  11     1097.11     1023.48    147.46 o
 -13   1  11       92.89       43.88     50.10 o
 -11   1  11     2326.33     2156.33    104.99 o
  -9   1  11      692.73      746.07     77.33 o
  -7   1  11      309.85      323.15     68.19 o
  -5   1  11     2148.74     2474.80     85.90 o
  -3   1  11       34.95       70.92     37.50 o
  -1   1  11     7609.26     7474.00    122.10 o
   1   1  11     3402.34     3339.36     84.19 o
   3   1  11      401.87      323.60     30.97 o
   5   1  11      313.05      392.30     41.81 o
   7   1  11     2477.94     2442.32     81.84 o
   9   1  11     1544.55     1383.32     78.06 o
  11   1  11      159.40      187.57     40.11 o
  13   1  11       53.16       64.78     57.34 o
  15   1  11      152.64        9.33    135.21 o
  17   1  11       30.87       -7.51    149.70 o
 -18   2  11      753.80      720.73    122.33 o
 -16   2  11     1777.33     1883.12    192.72 o
 -14   2  11       44.19       57.86     60.37 o
 -12   2  11     1521.76     1766.04    139.31 o
 -10   2  11     1199.68     1243.56    105.49 o
  -8   2  11     5856.71     5598.04    139.96 o
  -6   2  11      820.80      977.69     66.86 o
  -4   2  11     4915.36     4298.09    108.14 o
  -2   2  11     6052.83     5643.34    106.11 o
   0   2  11    15650.32    16347.29    294.62 o
   2   2  11      966.79      971.98     71.19 o
   4   2  11    12422.18    12056.59    258.59 o
   6   2  11     2433.21     2492.13     83.32 o
   8   2  11     1119.63     1164.80     82.53 o
  10   2  11      793.21      969.15     82.43 o
  12   2  11     1428.17     1673.46    131.67 o
  14   2  11     2642.14     2195.54    156.46 o
  16   2  11      192.02      128.64    114.48 o
 -19   3  11      324.87      452.03    124.48 o
 -17   3  11      380.71      661.64    119.58 o
 -15   3  11     1507.13     1540.34    218.53 o
 -13   3  11     1469.34     1573.08    166.49 o
 -11   3  11     2149.07     2338.96    143.95 o
  -9   3  11     2021.56     2233.93    131.81 o
  -7   3  11      119.74      164.76     40.39 o
  -5   3  11     4631.46     4463.62    121.07 o
  -3   3  11     5416.22     5395.79    115.95 o
  -1   3  11     2861.06     2428.39    107.08 o
   1   3  11     4183.33     4219.41    141.14 o
   3   3  11     3251.23     2649.03    231.52 o
   5   3  11      175.08      169.12     41.63 o
   7   3  11      851.51     1060.94    104.10 o
   9   3  11       63.96       60.42     37.12 o
  11   3  11      686.17      645.77     93.11 o
  13   3  11        5.85      -57.52     92.79 o
  15   3  11      112.12      132.38     63.96 o
  17   3  11       45.37        1.19    108.73 o
 -18   4  11       92.58      508.96     85.35 o
 -16   4  11      524.20      694.17    101.49 o
 -14   4  11     1679.63     1808.65    211.30 o
 -12   4  11     1673.77     1775.01    140.97 o
 -10   4  11       12.32       64.95     55.41 o
  -8   4  11      217.00      301.51     63.12 o
  -6   4  11     3170.16     2973.13    104.00 o
  -4   4  11     1714.71     1672.43    118.87 o
  -2   4  11    14052.97    14304.20    268.89 o
   0   4  11     4869.76     4727.06    155.13 o
   2   4  11      447.79      403.64     61.54 o
   4   4  11     1695.33     1807.10    118.81 o
   6   4  11     4502.42     4546.41    144.23 o
   8   4  11     6574.34     6253.35    174.42 o
  10   4  11      461.80      392.13     81.47 o
  12   4  11      754.24      690.88    103.77 o
  14   4  11      134.45      -12.68    152.11 o
  16   4  11      762.03      960.63    130.82 o
 -17   5  11      304.64      249.01    128.01 o
 -15   5  11      236.91      278.30     78.56 o
 -13   5  11      491.38      520.60     89.76 o
 -11   5  11       74.42      220.94     61.30 o
  -9   5  11      178.62      253.07     66.54 o
  -7   5  11        6.88        5.75     45.86 o
  -5   5  11      544.88      559.46     70.21 o
  -3   5  11       63.38       66.15     36.84 o
  -1   5  11      617.89      675.95     75.43 o
   1   5  11     4450.46     4775.62    166.85 o
   3   5  11     1670.51     1712.59    118.83 o
   5   5  11        4.90        5.78     37.78 o
   7   5  11     1773.26     1807.11    138.75 o
   9   5  11      479.06      540.40     96.28 o
  11   5  11        7.00       26.86     57.99 o
  13   5  11      115.12       82.05     73.69 o
  15   5  11       19.93      -65.95     65.95 o
 -16   6  11       34.16      124.42     79.10 o
 -14   6  11       31.33      104.97     74.96 o
 -12   6  11      514.04      534.79    122.83 o
 -10   6  11        4.40      102.13     62.35 o
  -8   6  11       52.57       42.53     55.25 o
  -6   6  11       79.17      119.83     58.31 o
  -4   6  11      192.62      183.63     50.63 o
  -2   6  11      275.34      286.65     56.83 o
   0   6  11      692.71      699.64     84.85 o
   2   6  11     2409.31     2453.82    198.25 o
   4   6  11     1791.95     1789.77    113.00 o
   6   6  11      618.47      797.57    104.65 o
   8   6  11      490.24      502.28     97.46 o
  10   6  11       43.33       19.17     57.09 o
  12   6  11       68.59      -34.78     79.13 o
  14   6  11        0.25       41.14     71.24 o
 -15   7  11       82.74       13.00     95.28 o
 -13   7  11       19.37       93.90     86.77 o
 -11   7  11      462.43      279.56    105.50 o
  -9   7  11     2162.00     2059.10    212.37 o
  -7   7  11      490.22      538.47    132.09 o
  -5   7  11      750.34      857.32    128.81 o
  -3   7  11      655.24      592.38     77.08 o
  -1   7  11      163.59      121.10     51.19 o
   1   7  11        1.87       23.69     38.54 o
   3   7  11      166.63      181.15     59.74 o
   5   7  11       59.03      167.12     56.58 o
   7   7  11       44.39       89.27     52.33 o
   9   7  11       34.13       20.41     56.45 o
  11   7  11      274.25      157.00     72.71 o
  13   7  11        0.81      -55.84     55.84 o
 -12   8  11     1303.93     1198.73    184.34 o
 -10   8  11      892.94      892.24    157.36 o
  -8   8  11      454.76      384.59    100.29 o
  -6   8  11     1401.72     1555.36    183.97 o
  -4   8  11       49.33       46.06     73.52 o
  -2   8  11        5.08       36.71     74.96 o
   0   8  11      615.01      692.10     92.68 o
   2   8  11     1628.25     1453.29    128.84 o
   4   8  11       76.46      175.33     59.27 o
   6   8  11      168.35      127.00     64.27 o
   8   8  11        4.90      100.22     70.99 o
  10   8  11       72.75       22.87     59.01 o
 -11   9  11       40.26      -20.75     60.10 o
  -9   9  11       11.04       85.28     69.65 o
  -7   9  11      195.76      206.72     87.24 o
  -5   9  11      595.95      571.67    122.08 o
  -3   9  11      693.02      972.53    150.76 o
  -1   9  11      596.74      596.24    120.77 o
   1   9  11      583.91      544.70     91.41 o
   3   9  11      167.36      325.86     79.63 o
   5   9  11      295.67      407.58     72.93 o
   7   9  11      333.31      377.77     86.93 o
   9   9  11      498.99      556.72    103.03 o
  -8  10  11      123.43      136.57     94.24 o
  -6  10  11      184.91      162.27     80.92 o
  -4  10  11      435.59      471.91    119.11 o
  -2  10  11      595.32      581.93    126.19 o
   0  10  11      503.97      340.69    160.13 o
   2  10  11      628.76      973.25    121.62 o
   4  10  11      162.41      226.57     71.67 o
   6  10  11       56.41      158.14     47.40 o
 -16   0  12       11.95      242.49    123.22 o
 -14   0  12      146.11      127.19    112.17 o
 -12   0  12     3606.60     3647.32    359.14 o
 -10   0  12       56.37       48.04     52.96 o
  -8   0  12     1395.31     1274.46    112.79 o
  -6   0  12      579.35      430.04     73.95 o
  -4   0  12    10623.85    10519.08    673.35 o
  -2   0  12       31.89      -16.65     27.73 o
   0   0  12      329.86      246.48     45.46 o
   2   0  12      119.85       62.02     37.33 o
   4   0  12    11279.34    11801.99    203.82 o
   6   0  12      100.65      194.27     49.23 o
   8   0  12     2293.49     2524.02    114.57 o
  10   0  12      258.62      331.86     66.67 o
  12   0  12     1076.27      990.43    105.79 o
  14   0  12     1298.41     1232.03    220.18 o
 -19   1  12      749.12      653.63    122.40 o
 -17   1  12      696.13      775.86    131.70 o
 -15   1  12     1777.98     1571.49    171.42 o
 -13   1  12      460.48      518.25     82.20 o
 -11   1  12     1366.75     1629.64    116.44 o
  -9   1  12       25.34       94.47     38.53 o
  -7   1  12     3267.01     3003.88    103.92 o
  -5   1  12     5134.59     5288.90    125.35 o
  -3   1  12     2405.63     2176.03    106.72 o
  -1   1  12     4162.75     3691.60    134.04 o
   1   1  12     3258.75     3150.03     79.75 o
   3   1  12      166.45      119.03     23.92 o
   5   1  12     2554.01     2477.88     70.92 o
   7   1  12     1777.30     1812.35     72.02 o
   9   1  12     1309.30     1298.98     76.74 o
  11   1  12     5642.54     5306.91    140.58 o
  13   1  12      251.05      238.05     68.56 o
  15   1  12      155.26      100.12    132.50 o
  17   1  12       41.39     -140.32    140.32 o
 -18   2  12      213.35      224.68     67.85 o
 -16   2  12      998.03      925.29    153.56 o
 -14   2  12       32.47      132.21     57.28 o
 -12   2  12      111.48      145.18     55.23 o
 -10   2  12     3148.33     3060.45    138.52 o
  -8   2  12     1161.89     1237.59     80.54 o
  -6   2  12      179.54      275.01     57.81 o
  -4   2  12     2322.48     2018.41    112.46 o
  -2   2  12     6804.78     6319.81    137.74 o
   0   2  12       63.96      191.76     43.58 o
   2   2  12      105.11       44.64     25.37 o
   4   2  12     1058.40     1070.77     75.68 o
   6   2  12      440.85      512.45     59.51 o
   8   2  12       63.94       51.18     35.51 o
  10   2  12      395.34      340.03     55.61 o
  12   2  12      221.91      107.46     62.15 o
  14   2  12      196.13      269.69     73.73 o
  16   2  12      267.62      275.93    121.36 o
 -17   3  12       28.49       31.07     49.03 o
 -15   3  12        0.16       68.31     69.51 o
 -13   3  12     1661.65     1567.25    133.08 o
 -11   3  12        0.38      -22.46     43.33 o
  -9   3  12      325.83      490.41     75.46 o
  -7   3  12      276.52      345.11     59.05 o
  -5   3  12     2774.44     2637.06    140.69 o
  -3   3  12      759.48      941.98     83.98 o
  -1   3  12     2081.79     2486.77    128.02 o
   1   3  12     1120.94     1146.85     89.94 o
   3   3  12     1272.38     1216.77    104.08 o
   5   3  12      411.49      490.19     58.97 o
   7   3  12       82.08       95.93     38.52 o
   9   3  12     3151.99     3052.84    176.93 o
  11   3  12        0.78       35.53     61.36 o
  13   3  12        3.04       43.18     55.90 o
  15   3  12      613.66      362.74    111.08 o
 -18   4  12        1.16      104.10     57.32 o
 -16   4  12        7.72       -4.88     52.16 o
 -14   4  12       23.81       70.42     59.75 o
 -12   4  12      478.08      406.60     87.13 o
 -10   4  12      113.47      169.99     75.99 o
  -8   4  12      243.85      418.28     71.22 o
  -6   4  12      574.93      516.50     67.56 o
  -4   4  12     2201.99     2266.48    113.98 o
  -2   4  12     1459.50     1663.38    108.80 o
   0   4  12     8284.37     7595.39    201.09 o
   2   4  12       73.86      197.15     53.48 o
   4   4  12      801.76      598.41     68.26 o
   6   4  12      556.60      559.80     69.32 o
   8   4  12     3253.03     3023.56    132.17 o
  10   4  12       59.97       -7.49     55.53 o
  12   4  12      497.45      566.85     98.71 o
  14   4  12       86.29      111.08     66.83 o
  16   4  12       41.58      -75.43    135.50 o
 -17   5  12       71.19      234.81     63.82 o
 -15   5  12      598.96      654.04    102.11 o
 -13   5  12     1316.70     1416.28    135.93 o
 -11   5  12     1369.18     1100.97    148.41 o
  -9   5  12        8.40       25.01     50.67 o
  -7   5  12      122.51      126.50    104.15 o
  -5   5  12     3440.91     3300.80    136.29 o
  -3   5  12     1726.73     1765.18    145.13 o
  -1   5  12     2362.72     2410.60    135.81 o
   1   5  12     3636.55     3751.35    152.10 o
   3   5  12        7.31       -6.76     41.95 o
   5   5  12      944.59      917.41     86.48 o
   7   5  12     1261.75     1363.68    126.54 o
   9   5  12      641.62      721.50    102.94 o
  11   5  12       24.88       -1.13     51.35 o
  13   5  12       18.96       22.59     67.49 o
  15   5  12      481.03      545.69    127.49 o
 -16   6  12      291.33      497.24    131.11 o
 -14   6  12       59.25       61.08     85.95 o
 -12   6  12       28.11       98.24    119.37 o
 -10   6  12      121.31      180.47     83.17 o
  -8   6  12     1614.68     1880.34    188.27 o
  -6   6  12     1415.50     1357.16    156.31 o
  -4   6  12     1253.02     1120.80    107.45 o
  -2   6  12     4158.02     4070.17    161.26 o
   0   6  12     1064.60      977.60    120.14 o
   2   6  12     1849.24     1954.09    132.69 o
   4   6  12      409.29      417.96     66.86 o
   6   6  12      150.12      171.69     86.52 o
   8   6  12      744.41      716.71    111.29 o
  10   6  12      696.22      866.42    150.55 o
  12   6  12      523.34      531.28    105.48 o
  14   6  12       14.43      -33.99     56.62 o
 -15   7  12       91.85      270.84    154.50 o
 -13   7  12        3.99       69.26     84.48 o
 -11   7  12        5.96      -72.23     72.23 o
  -9   7  12     2141.18     2357.91    223.18 o
  -7   7  12     3506.01     3546.30    596.52 o
  -5   7  12     1272.23     1120.52    288.57 o
  -3   7  12      296.21      343.20     64.89 o
  -1   7  12     1137.62     1311.17    118.19 o
   1   7  12     1092.88     1106.03    111.87 o
   3   7  12      652.90      648.96     89.19 o
   5   7  12      897.70      805.53    102.69 o
   7   7  12       77.12       63.36     57.63 o
   9   7  12       48.89      151.98     76.62 o
  11   7  12       15.07      -14.23     74.66 o
  13   7  12     1271.86     1497.22    162.47 o
 -12   8  12       27.47       60.84     89.10 o
 -10   8  12      148.08      175.47    101.38 o
  -8   8  12       42.15      112.15     77.43 o
  -6   8  12      310.78      501.87    114.44 o
  -4   8  12      638.90     1029.16    314.21 o
  -2   8  12      303.60      446.89     97.80 o
   0   8  12        5.28      -34.21     34.21 o
   2   8  12       43.74       57.36     52.70 o
   4   8  12      528.34      597.88    139.64 o
   6   8  12        5.49       36.34     68.39 o
   8   8  12       32.10      -57.79     93.33 o
  10   8  12      140.17      215.56     77.85 o
  -9   9  12       43.76       86.98    108.63 o
  -7   9  12        7.32      -55.07     55.07 o
  -5   9  12      226.65      299.10    104.90 o
  -3   9  12      317.00      365.52    108.15 o
  -1   9  12      133.49       96.77     76.52 o
   1   9  12      105.26       64.95     51.81 o
   3   9  12      133.06      342.58    151.48 o
   5   9  12        6.05       76.36     56.38 o
   7   9  12       36.92      111.56     61.06 o
  -6  10  12      292.58      298.08    136.15 o
  -4  10  12      169.43      123.12     97.06 o
  -2  10  12      182.00      170.24     97.19 o
   0  10  12      182.17      121.56    138.03 o
   2  10  12      352.64      594.88    116.22 o
   4  10  12      152.99      152.35    128.65 o
 -19   1  13        5.22      139.40     63.12 o
 -17   1  13        6.76      270.75     76.08 o
 -15   1  13       30.95       83.47     65.99 o
 -13   1  13       40.76       93.94     52.33 o
 -11   1  13     2349.05     1864.45    124.76 o
  -9   1  13      476.65      460.68     62.51 o
  -7   1  13     2127.45     2045.16     95.44 o
  -5   1  13      556.65      526.46     54.89 o
  -3   1  13     1471.83     1515.02     67.90 o
  -1   1  13     2085.56     2008.75     96.47 o
   1   1  13     8045.50     7966.90    132.30 o
   3   1  13     1420.98     1368.33     69.03 o
   5   1  13     1151.58     1321.55    108.47 o
   7   1  13        2.98       27.90     29.10 o
   9   1  13      153.22      160.00     54.47 o
  11   1  13      456.44      695.35     75.57 o
  13   1  13       24.33       10.50     69.90 o
  15   1  13      269.09       22.73    145.12 o
  17   1  13        8.60      -53.58    148.04 o
 -18   2  13      930.86      949.60    175.14 o
 -16   2  13      391.10      530.80    103.94 o
 -14   2  13     1049.33      927.55    107.27 o
 -12   2  13      676.92      881.78    101.08 o
 -10   2  13     2962.23     2673.95    137.36 o
  -8   2  13     4871.20     4712.52    136.01 o
  -6   2  13      900.84      947.78     71.70 o
  -4   2  13     3764.02     3900.41    106.63 o
  -2   2  13     3549.87     3196.73    124.83 o
   0   2  13     1784.69     1760.27    139.45 o
   2   2  13      640.84      558.17     74.11 o
   4   2  13     5027.18     4774.56    135.28 o
   6   2  13      220.75      223.94     47.55 o
   8   2  13       16.94       14.11     46.65 o
  10   2  13      872.00      715.14     81.14 o
  12   2  13     1597.58     1453.60    237.14 o
  14   2  13       98.58      112.00     65.13 o
  16   2  13      357.48      243.27    116.54 o
 -17   3  13       91.69      138.80     64.34 o
 -15   3  13     1377.08     1283.97    155.93 o
 -13   3  13     1332.10     1473.41    130.53 o
 -11   3  13     1344.70     1399.31    122.47 o
  -9   3  13      611.14      632.14     84.54 o
  -7   3  13     2286.54     2186.89     99.46 o
  -5   3  13      813.22      923.59     95.01 o
  -3   3  13    10138.37     9424.14    259.31 o
  -1   3  13    16998.43    16864.68    334.59 o
   1   3  13     3699.85     3643.31    141.46 o
   3   3  13      663.66      732.23     82.51 o
   5   3  13     3121.88     3155.69    119.96 o
   7   3  13       10.14      -15.52     33.31 o
   9   3  13     1570.86     1861.68    112.33 o
  11   3  13      766.78      837.35    104.68 o
  13   3  13      261.86      411.42     84.62 o
  15   3  13      173.50       91.25     73.93 o
 -16   4  13      185.55      251.15     98.76 o
 -14   4  13      637.89      640.65     94.79 o
 -12   4  13     2830.40     2969.77    172.79 o
 -10   4  13      156.52      331.49    107.34 o
  -8   4  13      196.86      156.79     78.40 o
  -6   4  13     1570.26     1690.31    114.48 o
  -4   4  13     7443.78     7385.67    204.11 o
  -2   4  13     5832.47     5895.40    181.97 o
   0   4  13     4627.90     4370.03    157.35 o
   2   4  13     5328.82     4927.00    235.53 o
   4   4  13       31.59       52.46     38.67 o
   6   4  13      915.00     1001.58     89.47 o
   8   4  13     1172.61     1261.21     99.93 o
  10   4  13      207.47      179.65     94.14 o
  12   4  13      106.21      109.19     62.33 o
  14   4  13       90.08      105.45     93.39 o
 -17   5  13       76.71       10.15    134.17 o
 -15   5  13      708.94      981.32    146.52 o
 -13   5  13      586.83      603.66    156.17 o
 -11   5  13       26.83       -8.06     56.19 o
  -9   5  13      396.66      354.76     88.07 o
  -7   5  13      104.77      190.97    200.58 o
  -5   5  13       27.05       73.75     61.20 o
  -3   5  13       79.17      145.42     45.31 o
  -1   5  13     3624.69     3334.01    146.19 o
   1   5  13     3074.65     3120.32    144.41 o
   3   5  13     1157.48     1384.47    175.35 o
   5   5  13      357.18      342.20     64.64 o
   7   5  13      406.16      384.63     78.47 o
   9   5  13      203.57      297.19     94.93 o
  11   5  13       68.42      132.78     71.86 o
  13   5  13       77.37       85.70     59.32 o
 -16   6  13        2.68      -59.01    128.02 o
 -14   6  13      699.72      652.21    126.04 o
 -12   6  13      262.02      698.29    151.79 o
 -10   6  13       90.41       94.72    180.46 o
  -8   6  13       11.33      278.35    145.95 o
  -6   6  13      847.04      726.29    120.21 o
  -4   6  13      209.53      218.96     52.14 o
  -2   6  13      298.45      295.20     63.58 o
   0   6  13      435.57      469.64     76.53 o
   2   6  13     2368.11     2243.08    236.03 o
   4   6  13     1312.54     1223.61    102.58 o
   6   6  13     1117.73      993.75    117.86 o
   8   6  13      173.48       46.75     68.28 o
  10   6  13       71.67      129.41     68.38 o
  12   6  13        4.83      -22.99     56.59 o
 -13   7  13      166.84      277.44    113.91 o
 -11   7  13        7.87       90.72    107.27 o
  -9   7  13      229.64      294.00     96.95 o
  -7   7  13      391.35      453.64    143.03 o
  -5   7  13      890.33     1277.94    167.53 o
  -3   7  13      509.64      532.47     90.53 o
  -1   7  13      405.63      357.50     68.46 o
   1   7  13      354.09      436.04     79.95 o
   3   7  13     1230.92     1267.30    133.66 o
   5   7  13     4549.53     4370.30    199.02 o
   7   7  13      358.90      263.89     84.30 o
   9   7  13       59.95      121.53     78.32 o
  11   7  13       64.44       40.08     60.31 o
 -12   8  13      518.08      375.19    243.42 o
 -10   8  13      522.32      530.77    142.61 o
  -8   8  13      456.07      684.99    167.43 o
  -6   8  13       47.44      154.39     65.46 o
  -4   8  13       36.79      -52.65    109.98 o
  -2   8  13        4.76      -11.36     52.26 o
   0   8  13      256.01      337.24     70.83 o
   2   8  13      889.75      857.66    107.52 o
   4   8  13       11.22      112.42     69.15 o
   6   8  13       33.92      142.38     63.94 o
   8   8  13        8.09       47.81     61.69 o
  10   8  13       14.34      -15.49     69.27 o
  -9   9  13      214.05      282.81    169.41 o
  -7   9  13      264.74      308.50    249.99 o
  -5   9  13      568.58      419.21    266.36 o
  -3   9  13      236.33      315.73    122.91 o
  -1   9  13      247.84      247.83     82.54 o
   1   9  13      472.49      460.78     88.47 o
   3   9  13     1120.34      960.03    195.57 o
   5   9  13      883.95     1058.80    162.63 o
   7   9  13      481.59      574.75    134.97 o
  -4  10  13       49.00       89.97     98.41 o
  -2  10  13      497.88      712.10    142.82 o
   0  10  13      682.25      620.29    213.30 o
   2  10  13      115.20      207.46     57.47 o
 -16   0  14       21.99       89.86     77.56 o
 -14   0  14      447.38      480.80    135.94 o
 -12   0  14     1656.87     1776.81    153.30 o
 -10   0  14      377.89      308.39     78.95 o
  -8   0  14      758.14      953.87    110.08 o
  -6   0  14     9380.79     8614.42    469.44 o
  -4   0  14    11265.16    10263.70    303.68 o
  -2   0  14     2828.47     2864.50    126.48 o
   0   0  14      749.89      693.99     85.38 o
   2   0  14     5482.78     5603.91    173.79 o
   4   0  14     5589.49     5665.47    148.13 o
   6   0  14     1103.93     1149.57    174.83 o
   8   0  14      597.58      855.05    102.33 o
  10   0  14     2636.84     2410.03    164.11 o
  12   0  14     3581.28     3520.33    267.30 o
 -17   1  14      427.30      461.55     96.34 o
 -15   1  14      804.43      890.91    131.49 o
 -13   1  14       78.24       71.61     52.05 o
 -11   1  14      154.94      296.02     62.28 o
  -9   1  14     1247.75     1126.01     84.22 o
  -7   1  14     5040.47     4733.61    133.98 o
  -5   1  14     2206.78     2137.03     88.80 o
  -3   1  14     2229.42     2174.22     82.15 o
  -1   1  14      185.48      182.99     45.00 o
   1   1  14      538.94      414.84     58.65 o
   3   1  14     1272.51     1253.43     63.22 o
   5   1  14      834.94      883.72     70.56 o
   7   1  14      477.87      387.87     54.18 o
   9   1  14     3089.54     3111.38    122.85 o
  11   1  14        3.76       27.62     37.35 o
  13   1  14       40.63      139.41     60.15 o
  15   1  14      138.33      168.89    151.79 o
 -18   2  14      106.98      134.02     95.39 o
 -16   2  14      201.79      227.81    115.20 o
 -14   2  14      592.27      848.60    107.82 o
 -12   2  14        3.45      -41.66     41.66 o
 -10   2  14      314.34      283.72     67.85 o
  -8   2  14      518.36      559.76     66.17 o
  -6   2  14     2281.99     2182.78     96.28 o
  -4   2  14       77.15      101.58     42.54 o
  -2   2  14        9.55       -5.46     32.60 o
   0   2  14      283.80      208.55     48.47 o
   2   2  14       13.18      -30.37     30.37 o
   4   2  14       26.63       49.00     32.19 o
   6   2  14     2348.99     2352.98    147.13 o
   8   2  14      127.07      142.21     49.14 o
  10   2  14      357.69      442.03     68.89 o
  12   2  14      415.99      262.01    121.42 o
  14   2  14      127.75       43.41     55.12 o
  16   2  14        7.93     -113.63    113.63 o
 -17   3  14       34.49       -4.88    149.81 o
 -15   3  14      113.84      137.83    110.87 o
 -13   3  14      146.19      203.68     61.74 o
 -11   3  14       35.90       61.25     44.59 o
  -9   3  14      315.17      345.47     64.57 o
  -7   3  14     1200.57     1113.60     99.46 o
  -5   3  14        6.43      -32.24     32.24 o
  -3   3  14        1.08       62.08     36.71 o
  -1   3  14      500.75      592.41     73.99 o
   1   3  14      784.71      900.09     89.21 o
   3   3  14        4.45       55.37     57.50 o
   5   3  14      772.27      812.31     76.86 o
   7   3  14     2303.57     2004.26    113.31 o
   9   3  14     1125.18     1140.07     95.65 o
  11   3  14        0.20       40.89     52.33 o
  13   3  14       93.78      109.20     57.63 o
  15   3  14        7.14       94.95     67.02 o
 -16   4  14       38.89       46.74    172.39 o
 -14   4  14      198.48      200.81     92.05 o
 -12   4  14      106.05      240.14     76.14 o
 -10   4  14      548.42      309.41    154.92 o
  -8   4  14      293.28      259.54     74.85 o
  -6   4  14      408.77      472.34     69.48 o
  -4   4  14     2561.39     2489.78    127.22 o
  -2   4  14      537.88      636.96     94.60 o
   0   4  14      207.90      259.50     79.78 o
   2   4  14     1233.78     1271.49    114.96 o
   4   4  14      229.88      171.05     50.51 o
   6   4  14     1610.88     1601.87    108.60 o
   8   4  14     2191.27     2292.77    183.79 o
  10   4  14      324.83      277.93     76.28 o
  12   4  14      224.62      235.76     79.40 o
  14   4  14       20.47      -10.44     63.69 o
 -15   5  14      169.32      179.04     74.31 o
 -13   5  14      616.82      698.16    121.22 o
 -11   5  14     2430.56     2608.17    219.28 o
  -9   5  14      424.21      334.97     95.18 o
  -7   5  14       16.87       44.22     51.89 o
  -5   5  14     1131.35     1223.39    165.10 o
  -3   5  14     1309.44     1328.98    127.43 o
  -1   5  14       13.47      -37.77     37.77 o
   1   5  14      811.46      830.22     95.85 o
   3   5  14       35.51       38.94     43.44 o
   5   5  14        4.96        0.11     39.92 o
   7   5  14      152.05       94.16     56.44 o
   9   5  14     1349.01     1243.66    173.98 o
  11   5  14      213.03       60.57     66.37 o
  13   5  14      107.26      153.43     68.16 o
 -14   6  14      223.14      257.39     76.66 o
 -12   6  14      140.74      248.70     86.63 o
 -10   6  14      783.33      688.19    122.66 o
  -8   6  14     3481.16     3682.99    274.70 o
  -6   6  14     2018.35     2186.92    291.69 o
  -4   6  14     1053.39     1135.54    108.81 o
  -2   6  14     2357.85     2470.80    150.87 o
   0   6  14      674.09      819.47     96.77 o
   2   6  14      103.63      176.98     61.94 o
   4   6  14      636.26      744.48     84.94 o
   6   6  14     3158.88     3166.47    184.64 o
   8   6  14      346.03      220.81    145.42 o
  10   6  14      900.99     1082.15    130.71 o
  12   6  14      497.67      366.08     94.00 o
 -13   7  14       93.18      229.61     73.08 o
 -11   7  14       71.72      138.46    121.97 o
  -9   7  14      791.50      730.09    134.41 o
  -7   7  14     2115.10     2031.54    214.13 o
  -5   7  14     1145.59     1352.78    169.19 o
  -3   7  14      399.89      507.60     81.51 o
  -1   7  14      493.45      541.95     88.47 o
   1   7  14      182.46      222.99     67.45 o
   3   7  14      506.46      512.32     88.37 o
   5   7  14      357.46      368.07     80.42 o
   7   7  14      555.57      656.95    110.29 o
   9   7  14       21.16      134.93     82.55 o
  11   7  14       57.15      136.01     67.30 o
 -12   8  14       81.49      195.36    112.29 o
 -10   8  14      140.51      114.16    135.63 o
  -8   8  14       65.29      154.86     59.26 o
  -6   8  14      209.73      117.27     67.55 o
  -4   8  14      229.49      366.30     86.81 o
  -2   8  14      294.94      242.03     82.89 o
   0   8  14      181.53      258.59     72.02 o
   2   8  14       23.83      -15.11     85.73 o
   4   8  14        4.83       87.74     65.30 o
   6   8  14       66.13       96.86     62.40 o
   8   8  14      100.44       24.27     78.60 o
  -9   9  14       11.59       61.34     73.91 o
  -7   9  14        2.73      -13.80     65.45 o
  -5   9  14      124.04      169.94    102.27 o
  -3   9  14      665.68      639.61    159.09 o
  -1   9  14      139.02      142.88    118.53 o
   1   9  14      134.42      177.63     65.88 o
   3   9  14       55.53      -90.07     90.07 o
   5   9  14       63.16      142.92     55.64 o
   7   9  14      212.78       57.75    131.56 o
  -2  10  14      337.99      250.00     98.03 o
   0  10  14      382.32      646.77    170.35 o
 -17   1  15      259.76      279.61    231.33 o
 -15   1  15       10.29       15.75    160.55 o
 -13   1  15      128.57      111.10     48.14 o
 -11   1  15      495.56      631.62     82.79 o
  -9   1  15      444.54      524.59     64.91 o
  -7   1  15      298.82      312.47     65.88 o
  -5   1  15      749.82      846.13     67.97 o
  -3   1  15     1058.83      963.61     86.75 o
  -1   1  15       75.21      109.16     41.15 o
   1   1  15     1134.77     1396.93     91.21 o
   3   1  15     2804.00     2310.63     95.45 o
   5   1  15      144.03      214.31     44.98 o
   7   1  15      113.84      208.52     49.92 o
   9   1  15      903.47      729.13     87.28 o
  11   1  15      156.21       49.49    129.48 o
  13   1  15      313.76      445.99     99.41 o
 -18   2  15       84.77      213.05     67.78 o
 -16   2  15      227.45      382.17    106.23 o
 -14   2  15     1093.23     1300.85    124.88 o
 -12   2  15       66.94       58.37     48.88 o
 -10   2  15      414.95      383.94     77.87 o
  -8   2  15     3789.24     3531.76    123.24 o
  -6   2  15     2059.59     2310.42    128.68 o
  -4   2  15     2398.78     2382.97    124.25 o
  -2   2  15      926.13     1054.54    116.95 o
   0   2  15      699.43      591.92     73.26 o
   2   2  15     1215.65     1248.92    100.69 o
   4   2  15     1814.39     1668.20    102.59 o
   6   2  15     1015.85     1084.12     85.91 o
   8   2  15      130.58      238.02     50.95 o
  10   2  15      105.94      151.38     48.24 o
  12   2  15      139.54      173.53    105.08 o
  14   2  15       65.81        8.22     61.34 o
 -17   3  15      506.58      467.72     92.22 o
 -15   3  15      718.47      765.51    145.34 o
 -13   3  15      946.41     1013.22    113.48 o
 -11   3  15     1018.50     1231.11    365.61 o
  -9   3  15      343.82      344.66     83.68 o
  -7   3  15     1806.39     2096.22    174.50 o
  -5   3  15     3338.43     2935.61    157.34 o
  -3   3  15     6354.44     5826.01    184.69 o
  -1   3  15     9614.86     9232.20    230.73 o
   1   3  15     1903.46     1844.46    122.51 o
   3   3  15      577.25      684.42    111.73 o
   5   3  15      446.53      504.97     65.70 o
   7   3  15     2582.95     2606.54    129.22 o
   9   3  15     1885.09     1901.07    152.17 o
  11   3  15       90.25      100.14     59.65 o
  13   3  15      445.92      577.29     98.54 o
  15   3  15       41.00       25.46     77.49 o
 -16   4  15       21.43      107.27    137.82 o
 -14   4  15      384.63      385.48    138.44 o
 -12   4  15     1799.14     1809.69    184.87 o
 -10   4  15     1872.54     1917.03    275.95 o
  -8   4  15      911.57      902.02    127.29 o
  -6   4  15      419.38      384.75     97.04 o
  -4   4  15     3267.15     3201.98    147.96 o
  -2   4  15     4683.99     3990.05    328.13 o
   0   4  15      964.50     1025.84    101.98 o
   2   4  15     1581.66     1583.80    122.75 o
   4   4  15      761.80      699.83     76.64 o
   6   4  15       43.03       35.79     40.26 o
   8   4  15       12.98       41.71     38.10 o
  10   4  15     1664.03     1835.52    150.18 o
  12   4  15      211.56      215.46     71.18 o
  14   4  15       51.88      -26.74     55.16 o
 -15   5  15      331.14      292.54     80.45 o
 -13   5  15      456.86      592.35    114.79 o
 -11   5  15      368.84      548.82    118.47 o
  -9   5  15      502.02      571.64    117.92 o
  -7   5  15      335.84      395.13    104.94 o
  -5   5  15     1144.91     1248.09    110.67 o
  -3   5  15       94.82      144.69     52.59 o
  -1   5  15      143.58      156.02     78.37 o
   1   5  15       35.91       35.51     46.34 o
   3   5  15      992.61     1074.54    179.90 o
   5   5  15       28.60       87.26     45.88 o
   7   5  15      527.00      889.83    225.66 o
   9   5  15        8.47      -54.23     54.23 o
  11   5  15      126.08      159.83     63.32 o
  13   5  15       57.70       64.44     70.52 o
 -14   6  15       43.25       68.34     58.43 o
 -12   6  15      159.54      172.99     77.14 o
 -10   6  15       10.91       39.73     56.74 o
  -8   6  15     1313.55     1327.17    172.36 o
  -6   6  15     1469.10     1224.05    158.65 o
  -4   6  15        5.44       30.12     39.07 o
  -2   6  15      170.32       39.88     45.46 o
   0   6  15      391.65      337.34     69.09 o
   2   6  15        7.86       39.52     59.14 o
   4   6  15      807.84      828.42     89.77 o
   6   6  15       59.78       45.00     59.53 o
   8   6  15        2.42      -21.22     80.39 o
  10   6  15       45.21       77.03     70.44 o
  12   6  15      133.59      252.20     87.46 o
 -13   7  15       18.18      -56.63     56.63 o
 -11   7  15        1.51      144.33     64.17 o
  -9   7  15       84.04       92.03     66.26 o
  -7   7  15      416.35      398.02    166.80 o
  -5   7  15      236.58       49.65     60.13 o
  -3   7  15      118.97       76.31     84.33 o
  -1   7  15      324.54      223.30     61.56 o
   1   7  15     1013.14      859.96    106.02 o
   3   7  15     3908.55     3859.46    189.85 o
   5   7  15      933.49      939.27    126.00 o
   7   7  15       46.07      -12.18     66.66 o
   9   7  15       32.75       50.67     79.93 o
  11   7  15       32.66       -7.40    105.71 o
 -10   8  15      176.63      125.09     62.07 o
  -8   8  15      125.78      146.03     74.64 o
  -6   8  15      101.98      218.74     80.42 o
  -4   8  15      313.79      330.84     99.51 o
  -2   8  15       32.62      -73.97     80.79 o
   0   8  15       22.09       70.25     84.38 o
   2   8  15       12.47      -60.65     60.65 o
   4   8  15        2.62       30.85    100.35 o
   6   8  15      202.11      295.53     82.63 o
   8   8  15       22.86       17.56     65.29 o
  -7   9  15      502.16      674.02    122.42 o
  -5   9  15      532.71      495.80    105.83 o
  -3   9  15      341.52      606.11    168.89 o
  -1   9  15      323.76      571.56    145.85 o
   1   9  15      898.28     1097.07    123.98 o
   3   9  15     1659.20     1459.66    143.93 o
   5   9  15      430.73      637.29    154.19 o
 -18   0  16      570.53      711.41    165.76 o
 -16   0  16      636.66      654.07    154.71 o
 -14   0  16       12.42      172.64     86.32 o
 -12   0  16       37.15       55.29    116.34 o
 -10   0  16     4169.46     4117.87    198.59 o
  -8   0  16     2180.01     2154.97    152.52 o
  -6   0  16     2353.27     2119.71    348.20 o
  -4   0  16     3596.84     3272.89    154.27 o
  -2   0  16      630.36      648.02    161.38 o
   0   0  16      318.92      299.62    133.86 o
   2   0  16     2979.85     3391.48    264.80 o
   4   0  16     3281.96     2923.59    150.03 o
   6   0  16       31.63       16.89     63.18 o
   8   0  16      206.10      255.00    102.79 o
  10   0  16     1378.93     1471.39    213.71 o
  12   0  16      371.15      457.03    135.11 o
 -17   1  16      110.81      357.25     81.79 o
 -15   1  16      163.23      518.03    228.20 o
 -13   1  16     1342.69     1327.46    120.51 o
 -11   1  16     1483.69     1710.85    126.00 o
  -9   1  16      573.65      642.93    136.78 o
  -7   1  16     4229.69     3975.39    130.53 o
  -5   1  16     2284.63     2182.62    120.29 o
  -3   1  16     6213.31     6179.64    274.59 o
  -1   1  16     5646.64     5145.36    162.52 o
   1   1  16      853.79     1036.05     91.01 o
   3   1  16      546.77      714.38     81.58 o
   5   1  16      793.43      869.96    107.70 o
   7   1  16     1660.15     1680.38    121.46 o
   9   1  16      199.69      209.53     56.77 o
  11   1  16      220.01      328.52     81.06 o
  13   1  16      272.60      449.53    131.77 o
 -16   2  16      123.40      221.55     76.52 o
 -14   2  16       38.54      101.69     57.38 o
 -12   2  16       18.44       12.74     35.58 o
 -10   2  16        4.36       21.87     71.20 o
  -8   2  16      285.67      377.28     66.32 o
  -6   2  16     1912.60     2273.44    132.26 o
  -4   2  16     4089.03     3863.32    291.23 o
  -2   2  16       47.07      107.27     40.26 o
   0   2  16        4.63       23.54     34.68 o
   2   2  16      257.89      196.54     80.02 o
   4   2  16       27.48       12.90     42.52 o
   6   2  16      191.53      317.53     53.97 o
   8   2  16      674.42      762.54     79.65 o
  10   2  16      135.37      202.36     57.18 o
  12   2  16        0.94      -48.02     51.28 o
  14   2  16       19.45       69.38     72.28 o
 -17   3  16       12.48      123.85     78.81 o
 -15   3  16       50.39      128.56    156.79 o
 -13   3  16      194.70      168.33     78.57 o
 -11   3  16        4.49       40.25     53.73 o
  -9   3  16      529.22      587.02    131.04 o
  -7   3  16     1401.89     1423.55    175.47 o
  -5   3  16      174.50      148.37     50.56 o
  -3   3  16     2584.81     2353.04    130.74 o
  -1   3  16     6739.18     6599.50    304.55 o
   1   3  16        1.74       -2.09     38.90 o
   3   3  16      193.36       23.08     49.64 o
   5   3  16      144.61      138.45     45.66 o
   7   3  16        5.32      -36.03     36.03 o
   9   3  16       52.28      105.94     46.54 o
  11   3  16      283.21      332.82     72.83 o
  13   3  16        2.47       66.29     62.87 o
 -16   4  16       86.63      214.76     86.95 o
 -14   4  16      848.73      783.23    173.99 o
 -12   4  16      945.69      778.16    126.09 o
 -10   4  16      531.84      451.88     94.19 o
  -8   4  16       34.30       44.98     61.05 o
  -6   4  16      339.11      282.68     90.29 o
  -4   4  16     2424.70     2460.64    136.99 o
  -2   4  16        3.16       81.90     60.44 o
   0   4  16      254.05      261.21     63.70 o
   2   4  16      110.13       93.35     48.58 o
   4   4  16        2.21       65.67     42.86 o
   6   4  16       26.71       59.86     41.29 o
   8   4  16      744.44      808.52     86.79 o
  10   4  16      878.72     1003.23    192.68 o
  12   4  16        2.69      -50.53     50.53 o
  14   4  16       39.29      -27.82     66.10 o
 -15   5  16      155.26      182.20    135.53 o
 -13   5  16      159.31      182.76     77.10 o
 -11   5  16      718.60      989.57    146.82 o
  -9   5  16     1322.48     1490.55    180.54 o
  -7   5  16     1244.45     1364.05    164.55 o
  -5   5  16     1170.48     1205.51    112.95 o
  -3   5  16     1292.33     1331.89    120.87 o
  -1   5  16      439.50      525.68     80.71 o
   1   5  16      483.98      485.49     80.13 o
   3   5  16      746.54      872.00    119.21 o
   5   5  16       71.41       64.33     45.34 o
   7   5  16      179.75      233.47     75.27 o
   9   5  16      463.10      344.63     81.35 o
  11   5  16      433.03      569.68    102.89 o
  13   5  16       29.78       76.72     91.02 o
 -14   6  16      298.40      274.89     90.52 o
 -12   6  16      408.77      431.61    204.02 o
 -10   6  16      145.13       67.32    148.24 o
  -8   6  16      553.13      513.69    115.78 o
  -6   6  16      901.77     1318.30    167.11 o
  -4   6  16      983.41     1040.78    110.55 o
  -2   6  16     1222.64     1383.91    143.43 o
   0   6  16     1380.42     1304.10    124.55 o
   2   6  16      443.25      420.95     82.77 o
   4   6  16      494.16      547.53     77.52 o
   6   6  16      692.32      788.76    111.58 o
   8   6  16      296.45      217.67     80.05 o
  10   6  16      265.61      185.95     76.17 o
 -11   7  16        8.75       83.24     82.54 o
  -9   7  16      452.80      480.63    120.97 o
  -7   7  16     1463.61     1508.07    189.32 o
  -5   7  16     1306.55     1548.24    192.76 o
  -3   7  16      160.24      201.12     64.79 o
  -1   7  16      213.87      276.47     77.35 o
   1   7  16      274.85      259.77     72.07 o
   3   7  16      727.30      824.23    134.94 o
   5   7  16      893.17      825.90    111.38 o
   7   7  16      461.84      499.29    106.32 o
   9   7  16       66.89       58.56     74.84 o
 -10   8  16      288.04      493.44    120.70 o
  -8   8  16       86.70      194.11     71.30 o
  -6   8  16        1.53       -5.70     62.87 o
  -4   8  16      116.09      207.01     83.62 o
  -2   8  16      268.76      260.25    112.90 o
   0   8  16        2.67       77.98     52.90 o
   2   8  16       41.06       99.82     64.03 o
   4   8  16       20.28       25.50    100.39 o
   6   8  16       19.31       61.11     69.33 o
  -7   9  16        5.31      106.75     87.57 o
  -5   9  16       13.07       36.47     65.37 o
  -3   9  16      136.57      176.86     75.90 o
  -1   9  16      280.01      245.69     89.97 o
   1   9  16       22.45       38.05     57.25 o
   3   9  16       40.51      249.87    114.93 o
 -17   1  17      272.12      275.89     77.31 o
 -15   1  17      115.61      281.77     73.05 o
 -13   1  17      109.90      157.30     52.88 o
 -11   1  17       12.46       36.55     37.08 o
  -9   1  17     1548.84     1628.55    126.02 o
  -7   1  17      917.07      912.98    128.06 o
  -5   1  17      181.77      326.40     70.79 o
  -3   1  17     1165.45     1112.36     99.25 o
  -1   1  17      386.51      320.35     60.54 o
   1   1  17      389.89      526.75    112.95 o
   3   1  17      602.93      724.04     84.97 o
   5   1  17      317.15      481.39    104.62 o
   7   1  17       52.92       79.96     46.87 o
   9   1  17       13.72        0.60     58.07 o
  11   1  17      145.65      318.72     72.65 o
  13   1  17      102.06      149.29     92.78 o
 -16   2  17      278.07      473.71    120.10 o
 -14   2  17     1003.85     1012.49    152.31 o
 -12   2  17      572.99      751.35    120.53 o
 -10   2  17     1711.56     1549.37    158.66 o
  -8   2  17     1770.18     1738.77    134.03 o
  -6   2  17     8014.09     8322.73    231.47 o
  -4   2  17      731.17      760.94     91.55 o
  -2   2  17       21.58       88.90     43.90 o
   0   2  17     6144.80     5424.03    180.76 o
   2   2  17     1302.06     1215.67    106.78 o
   4   2  17     1831.71     1777.97    104.12 o
   6   2  17     1260.86     1216.20    113.15 o
   8   2  17     1863.24     1911.75    138.58 o
  10   2  17       78.23      142.99     92.48 o
  12   2  17       15.55      158.55     84.34 o
  14   2  17       47.45      -68.18     68.18 o
 -15   3  17      244.77      295.89     95.11 o
 -13   3  17      646.27      606.18    120.24 o
 -11   3  17      692.01      846.41    135.53 o
  -9   3  17      191.31      422.44     94.39 o
  -7   3  17      348.54      375.20     72.87 o
  -5   3  17      193.71      151.36     54.22 o
  -3   3  17       15.35       42.46     41.16 o
  -1   3  17      337.10      355.05     69.34 o
   1   3  17       26.55       29.24     47.50 o
   3   3  17      253.73      489.08    101.35 o
   5   3  17      567.51      556.41     70.90 o
   7   3  17     1862.45     1804.71    117.48 o
   9   3  17      642.59      576.87     82.96 o
  11   3  17      133.20      363.77     91.52 o
  13   3  17        6.74       52.68     63.48 o
 -16   4  17       63.28       43.00     63.97 o
 -14   4  17       59.57       13.69     65.57 o
 -12   4  17     2538.21     2480.33    309.73 o
 -10   4  17     3595.58     3113.74    228.59 o
  -8   4  17     2169.70     2096.35    236.13 o
  -6   4  17      344.59      456.56     79.74 o
  -4   4  17      119.56      132.90     69.32 o
  -2   4  17      176.60      183.19     81.01 o
   0   4  17     2099.35     2009.77    139.29 o
   2   4  17     2246.33     2387.28    293.35 o
   4   4  17     1460.70     1388.66    106.08 o
   6   4  17      507.35      513.99     71.30 o
   8   4  17      428.71      472.72     95.13 o
  10   4  17     1233.26     1149.76    131.78 o
  12   4  17      450.73      375.13     84.37 o
 -15   5  17        1.25       34.35    165.65 o
 -13   5  17       67.55      191.76    118.64 o
 -11   5  17      261.00      208.98     80.52 o
  -9   5  17      380.93      617.49    128.18 o
  -7   5  17       25.05      122.66    128.02 o
  -5   5  17      415.43      487.72     77.49 o
  -3   5  17       57.98       99.60     50.63 o
  -1   5  17      325.92      365.15     73.44 o
   1   5  17      645.74      645.18     91.17 o
   3   5  17      545.27      677.78    136.36 o
   5   5  17      496.17      466.90     74.67 o
   7   5  17      103.12       52.17     73.16 o
   9   5  17       11.11        0.70     55.12 o
  11   5  17        5.81       32.44     58.76 o
 -12   6  17       12.40       57.43    135.11 o
 -10   6  17       25.19       13.94    131.46 o
  -8   6  17      174.08       67.74    115.51 o
  -6   6  17      479.32      370.34     87.00 o
  -4   6  17      108.48       85.97     52.33 o
  -2   6  17      111.04       72.31     49.40 o
   0   6  17       33.85      -18.56     45.75 o
   2   6  17      463.16      505.54     88.74 o
   4   6  17        5.21       82.30     46.60 o
   6   6  17       25.56       31.74     56.39 o
   8   6  17       35.88      -59.61     59.61 o
  10   6  17        9.44      -22.86     54.10 o
 -11   7  17       16.89      130.76     71.45 o
  -9   7  17        1.56      -13.93    102.79 o
  -7   7  17      166.90      227.32     83.18 o
  -5   7  17       53.88      195.71    109.36 o
  -3   7  17        4.96        8.73     57.31 o
  -1   7  17      124.22      145.76    109.34 o
   1   7  17      906.26      951.73    119.19 o
   3   7  17      178.64      191.85     79.21 o
   5   7  17        0.80       65.21     62.92 o
   7   7  17      164.30      192.19    112.11 o
   9   7  17        9.06       21.16     61.82 o
  -8   8  17      149.99      270.26     77.65 o
  -6   8  17      349.07      300.40     83.71 o
  -4   8  17     1068.10      889.90    141.77 o
  -2   8  17      297.34      277.47     92.88 o
   0   8  17       14.61       43.89     53.95 o
   2   8  17      181.04      197.49     70.34 o
   4   8  17      782.89      849.17    116.70 o
   6   8  17      442.64      374.24     93.27 o
  -5   9  17      110.61      462.87    153.25 o
  -3   9  17       37.73      157.04     70.61 o
  -1   9  17      299.22      309.69     93.29 o
   1   9  17      482.27      348.50     84.70 o
 -16   0  18        6.76      -61.51     61.51 o
 -14   0  18       47.57       67.97     83.82 o
 -12   0  18      294.30      460.16    117.39 o
 -10   0  18     1172.53     1195.65    180.04 o
  -8   0  18     3507.91     3203.83    297.11 o
  -6   0  18     6438.60     5964.38    366.54 o
  -4   0  18     2940.29     2741.58    281.27 o
  -2   0  18       37.79      -17.31    106.34 o
   0   0  18      325.77      353.41    143.66 o
   2   0  18       96.62       62.34     92.78 o
   4   0  18     1593.00     1993.48    247.28 o
   6   0  18      129.88       55.04     88.61 o
   8   0  18        7.68       57.55     77.98 o
  10   0  18       10.96      111.34     73.39 o
  12   0  18      503.38      467.46    134.69 o
 -17   1  18      387.39      366.47     81.80 o
 -15   1  18      337.33      414.46    139.80 o
 -13   1  18     1595.82     1590.23    168.00 o
 -11   1  18     1564.69     1389.96    215.07 o
  -9   1  18      621.75      653.17    104.07 o
  -7   1  18     4383.36     3946.91    164.30 o
  -5   1  18    15160.97    14654.25    363.77 o
  -3   1  18    12818.27    12309.45    598.92 o
  -1   1  18      479.05      548.05    114.78 o
   1   1  18     3129.76     2576.47    196.84 o
   3   1  18       81.98      128.26     50.20 o
   5   1  18     1492.54     1388.97    176.66 o
   7   1  18     1912.46     1884.40    332.35 o
   9   1  18      784.78      970.13    127.66 o
  11   1  18      112.31      143.25     80.06 o
  13   1  18        1.29      -24.81     77.35 o
 -16   2  18       57.99       74.85     70.26 o
 -14   2  18       30.02      111.25    142.51 o
 -12   2  18      345.13      465.32    105.14 o
 -10   2  18      136.85      175.72     72.43 o
  -8   2  18      229.36      262.01     63.32 o
  -6   2  18        2.75       -2.18     54.14 o
  -4   2  18      131.96      123.30     58.29 o
  -2   2  18      127.10      143.55     53.57 o
   0   2  18      210.01      223.34    104.13 o
   2   2  18      144.77      104.12     76.10 o
   4   2  18       29.65      -31.24     42.66 o
   6   2  18      190.88      182.19     56.22 o
   8   2  18       71.54      144.53     54.69 o
  10   2  18      329.70      378.48     71.06 o
  12   2  18        0.55       31.69     73.39 o
 -15   3  18      443.41      458.39    109.66 o
 -13   3  18       34.88      336.31    175.35 o
 -11   3  18       70.96      127.17     81.32 o
  -9   3  18        0.26      -25.76     48.16 o
  -7   3  18       86.45       89.81     47.98 o
  -5   3  18      264.47      346.88     72.01 o
  -3   3  18       97.40       48.64     59.55 o
  -1   3  18      143.40       60.62     56.92 o
   1   3  18      991.86      875.91     96.85 o
   3   3  18        5.08       -2.77     57.09 o
   5   3  18      158.58      126.08     48.27 o
   7   3  18       20.25      102.67     85.68 o
   9   3  18       34.99      117.28     52.31 o
  11   3  18      113.96      201.79     79.80 o
  13   3  18       11.56      -56.02     56.02 o
 -14   4  18      221.42      343.26     87.92 o
 -12   4  18        1.62      214.11     74.78 o
 -10   4  18        6.20       29.60    200.37 o
  -8   4  18      809.55      681.00    198.81 o
  -6   4  18      168.78      298.75     66.90 o
  -4   4  18      801.58      693.66     92.56 o
  -2   4  18     2537.87     2515.05    166.23 o
   0   4  18      131.27      156.30     56.90 o
   2   4  18      131.92       93.41     70.77 o
   4   4  18        6.71       55.30     45.93 o
   6   4  18        2.31       30.03     40.97 o
   8   4  18      421.32      432.23     68.55 o
  10   4  18       60.97      -45.05     58.78 o
  12   4  18       20.09      129.53    132.50 o
 -13   5  18      247.96      342.00     88.40 o
 -11   5  18      616.50      424.76    115.89 o
  -9   5  18     2118.33     2223.15    215.74 o
  -7   5  18     1741.09     1700.07    192.75 o
  -5   5  18       91.90      136.75     52.73 o
  -3   5  18     1205.06     1070.68    115.05 o
  -1   5  18     2875.91     2663.43    236.29 o
   1   5  18     4344.26     4366.26    187.79 o
   3   5  18      520.18      494.09    139.17 o
   5   5  18      176.26      252.70     60.91 o
   7   5  18       66.55      212.17     75.40 o
   9   5  18       34.78       68.82     52.46 o
  11   5  18      268.42      286.23     85.73 o
 -12   6  18      275.52      345.23    106.73 o
 -10   6  18       18.24      -56.25     56.25 o
  -8   6  18      110.08      340.64    105.19 o
  -6   6  18      765.63     1033.84    153.03 o
  -4   6  18      466.18      625.96     91.20 o
  -2   6  18       93.25       81.21     52.96 o
   0   6  18      175.82       74.65     64.87 o
   2   6  18       57.27      126.71     62.97 o
   4   6  18        3.98       69.39     48.58 o
   6   6  18      307.57      334.93     83.68 o
   8   6  18      248.89      340.28     91.78 o
  10   6  18       59.68       83.98     93.92 o
 -11   7  18      455.86      505.44    210.27 o
  -9   7  18      800.90     1001.97    265.42 o
  -7   7  18      985.53      930.63    254.79 o
  -5   7  18     1453.32     1742.32    201.35 o
  -3   7  18      452.86      433.35    103.20 o
  -1   7  18      179.75      272.15     74.55 o
   1   7  18      137.31      181.92     69.36 o
   3   7  18      810.82      979.87    327.87 o
   5   7  18      519.94      418.77     94.86 o
   7   7  18      361.03      361.29     96.49 o
  -8   8  18      280.29      356.49    121.03 o
  -6   8  18        9.34      -67.03     67.03 o
  -4   8  18      102.38      186.74     80.83 o
  -2   8  18      245.38      368.55    105.85 o
   0   8  18       10.04       41.15     61.76 o
   2   8  18        1.32       69.32     60.55 o
   4   8  18       84.69      291.41     75.92 o
 -15   1  19      240.75      359.46    100.29 o
 -13   1  19       87.79      119.25     65.44 o
 -11   1  19      514.12      397.21    127.50 o
  -9   1  19     1192.21     1051.04    209.69 o
  -7   1  19       25.20      107.80     47.08 o
  -5   1  19     1245.28     1175.44    158.93 o
  -3   1  19      791.86      761.45    135.96 o
  -1   1  19       68.74      110.36    123.33 o
   1   1  19      308.54      410.79    105.18 o
   3   1  19        6.68       36.40     54.10 o
   5   1  19     2106.75     1804.24    179.02 o
   7   1  19        9.67       44.78     49.61 o
   9   1  19        7.96      160.27     60.35 o
  11   1  19        0.45      166.61     64.08 o
  13   1  19      224.60      103.00     89.03 o
 -16   2  19      620.86      691.39    145.33 o
 -14   2  19      936.18     1227.82    159.92 o
 -12   2  19     1153.64     1161.11    331.93 o
 -10   2  19     2513.84     2780.94    248.95 o
  -8   2  19      909.92      910.32    137.31 o
  -6   2  19     1825.91     1809.60    136.87 o
  -4   2  19       35.55      -17.59     44.46 o
  -2   2  19     3967.33     3497.49    221.42 o
   0   2  19      399.51      175.51     92.68 o
   2   2  19     3023.08     2701.40    213.10 o
   4   2  19     1144.82     1026.17    107.29 o
   6   2  19     1316.01     1345.54    126.35 o
   8   2  19     1509.69     1443.02    133.31 o
  10   2  19       20.20      -15.36     53.06 o
  12   2  19        4.27       26.27     84.86 o
 -15   3  19       81.74      129.31    155.75 o
 -13   3  19      948.98     1075.83    149.47 o
 -11   3  19      506.37      621.07    177.33 o
  -9   3  19       37.48       33.40    112.07 o
  -7   3  19       23.67        7.31     46.38 o
  -5   3  19       41.54       25.98     51.29 o
  -3   3  19       49.54       67.42     45.18 o
  -1   3  19      130.58      192.78    117.62 o
   1   3  19      654.14      805.70    108.57 o
   3   3  19       49.32       66.69     66.02 o
   5   3  19     1007.77     1222.45    120.35 o
   7   3  19      200.78      319.93    109.91 o
   9   3  19      306.12      331.39     73.97 o
  11   3  19      278.64      530.90    113.27 o
 -14   4  19      292.36      302.11     93.58 o
 -12   4  19      531.04      413.15    109.04 o
 -10   4  19     2512.40     2503.25    258.44 o
  -8   4  19     3361.20     3559.17    401.47 o
  -6   4  19      408.66      346.83     75.63 o
  -4   4  19      455.10      518.23     89.12 o
  -2   4  19     1888.15     1916.96    141.97 o
   0   4  19     2995.33     2814.02    159.96 o
   2   4  19     1648.96     1680.75    184.28 o
   4   4  19     1104.17     1084.08    101.23 o
   6   4  19      536.33      470.26     97.18 o
   8   4  19      233.29      257.92    110.77 o
  10   4  19      129.89      120.45     64.91 o
 -13   5  19       23.61       13.83     71.20 o
 -11   5  19      148.91      166.27     92.35 o
  -9   5  19      243.85      145.31     79.34 o
  -7   5  19       25.11       18.31     74.35 o
  -5   5  19       85.38      133.64     51.76 o
  -3   5  19        4.97       65.12     63.51 o
  -1   5  19        2.47       47.73     47.02 o
   1   5  19       60.84       65.47     55.96 o
   3   5  19      958.09     1115.16    117.13 o
   5   5  19      146.69      203.92     61.63 o
   7   5  19      149.92      196.52     77.48 o
   9   5  19       24.02       34.19     51.95 o
 -12   6  19       28.33      225.75     88.15 o
 -10   6  19        0.13       74.40     66.12 o
  -8   6  19        2.00      -58.35     58.35 o
  -6   6  19      132.93      191.09    176.70 o
  -4   6  19      319.27      453.87     84.08 o
  -2   6  19      141.41      217.22     61.60 o
   0   6  19        1.35       90.54     52.63 o
   2   6  19       33.95       26.40     51.61 o
   4   6  19        9.09       61.02     53.84 o
   6   6  19        0.23       31.38     61.55 o
   8   6  19       55.76       90.85     74.47 o
  -9   7  19      305.71      415.30    107.39 o
  -7   7  19        4.67      -23.58    157.63 o
  -5   7  19        1.91      -54.32     54.32 o
  -3   7  19       66.96       44.09     61.64 o
  -1   7  19        2.42      -38.53     76.63 o
   1   7  19       47.90      -18.72     72.58 o
   3   7  19        1.30       58.90     49.14 o
   5   7  19       15.41      -12.95     55.06 o
  -6   8  19      331.06      396.59     91.71 o
  -4   8  19      368.14      479.85     98.30 o
  -2   8  19       44.36      -33.04     57.11 o
   0   8  19        2.89      -49.75     49.75 o
   2   8  19      179.72      106.30     67.61 o
 -10   0  20      472.99      321.09    166.38 o
  -8   0  20      363.75      394.90    169.30 o
  -6   0  20      680.21      838.80    201.83 o
  -4   0  20      218.41      375.09    161.17 o
  -2   0  20     1790.65     1710.33    257.92 o
   0   0  20      107.48      113.42    125.52 o
   2   0  20     1935.61     1857.95    260.63 o
   4   0  20      152.94      233.10    119.68 o
   6   0  20     1234.73     1592.95    244.36 o
   8   0  20       24.97      -20.64     68.81 o
  10   0  20        2.36       85.28     74.64 o
  12   0  20      406.79      381.35    131.98 o
 -15   1  20      898.80      818.57    179.73 o
 -13   1  20      799.03     1164.06    195.99 o
 -11   1  20      158.88      -21.48    122.60 o
  -9   1  20     2136.09     1935.70    322.03 o
  -7   1  20     1061.31     1162.19    158.28 o
  -5   1  20     3049.10     3003.64    222.13 o
  -3   1  20      842.26      825.11    141.60 o
  -1   1  20      633.24      545.93    122.49 o
   1   1  20       89.84       19.53     97.27 o
   3   1  20     1379.89     1652.64    173.17 o
   5   1  20     2720.51     2553.63    325.89 o
   7   1  20      110.66      266.37     70.37 o
   9   1  20      291.47      415.67    126.14 o
  11   1  20       44.61       87.90     93.83 o
 -14   2  20      189.74      217.96    186.92 o
 -12   2  20      706.51      842.42    128.45 o
 -10   2  20     1232.18     1202.75    150.64 o
  -8   2  20       29.77       72.49     53.49 o
  -6   2  20     2106.16     2234.73    150.44 o
  -4   2  20      376.47      306.13    102.17 o
  -2   2  20      554.82      500.75    139.70 o
   0   2  20     1422.05     1302.68    160.19 o
   2   2  20       28.18       72.19     71.98 o
   4   2  20      176.15      167.66     70.04 o
   6   2  20        1.58       72.71     55.71 o
   8   2  20      319.46      532.37    142.09 o
  10   2  20      376.52      372.85     90.74 o
  12   2  20      188.16      304.62    100.71 o
 -13   3  20      131.25      239.74    144.80 o
 -11   3  20        8.24      -54.27     54.27 o
  -9   3  20        2.68      -45.87     97.47 o
  -7   3  20     1959.97     1930.88    146.87 o
  -5   3  20      342.32      361.38     72.39 o
  -3   3  20      314.79      335.43     80.00 o
  -1   3  20      378.35      377.70     98.82 o
   1   3  20        6.55       12.95     72.35 o
   3   3  20      188.89      134.31     59.81 o
   5   3  20        5.23       85.73     52.18 o
   7   3  20       94.46       39.99     48.97 o
   9   3  20      222.16      345.83     78.80 o
  11   3  20        0.01       34.82     73.60 o
 -14   4  20       70.41      179.52    164.92 o
 -12   4  20       42.81       65.41     69.45 o
 -10   4  20        6.04       92.57     65.65 o
  -8   4  20       94.97      251.49     86.57 o
  -6   4  20       41.69       -3.69     52.33 o
  -4   4  20       72.28       52.60     51.79 o
  -2   4  20     1329.55     1576.67    135.09 o
   0   4  20      697.06      649.89    116.52 o
   2   4  20      268.90      333.54     74.47 o
   4   4  20       54.27      167.86     67.23 o
   6   4  20      128.76      150.74     64.52 o
   8   4  20        0.69       19.56     41.62 o
  10   4  20       51.26       35.78    113.11 o
 -11   5  20      319.85      208.76     95.28 o
  -9   5  20      502.98      496.62    207.77 o
  -7   5  20       72.78       30.88     72.40 o
  -5   5  20       76.49      121.30     53.95 o
  -3   5  20      198.22      214.77     61.47 o
  -1   5  20     2079.41     1991.00    170.48 o
   1   5  20     1715.04     1712.66    149.30 o
   3   5  20      460.39      513.98    113.62 o
   5   5  20      161.82      104.48     52.07 o
   7   5  20        8.14       32.13    105.81 o
   9   5  20       68.13       96.56     68.49 o
 -10   6  20       80.12      199.49     82.10 o
  -8   6  20       44.88      141.22     79.54 o
  -6   6  20      742.31      868.51    157.73 o
  -4   6  20     1007.01     1172.85    289.30 o
  -2   6  20       60.63      174.63     61.44 o
   0   6  20      207.29      220.00    116.07 o
   2   6  20      666.66      668.17    105.08 o
   4   6  20      430.12      496.64     79.79 o
   6   6  20      136.14      175.38     74.67 o
  -7   7  20      402.07      590.27    109.78 o
  -5   7  20      159.22      174.66     78.48 o
  -3   7  20      657.44      447.50    424.51 o
  -1   7  20      576.55      543.90    129.47 o
   1   7  20      183.95      186.02     69.30 o
   3   7  20      248.62      352.69     67.96 o
   5   7  20      138.19      409.07     91.29 o
  -2   8  20       18.57       60.37    120.72 o
   0   8  20       40.79       48.10     73.29 o
 -11   1  21       20.28      -28.56    121.97 o
  -9   1  21     1375.19     1458.24    183.26 o
  -7   1  21     1724.21     1600.37    184.73 o
  -5   1  21     1753.05     1988.62    195.66 o
  -3   1  21      171.13       83.58     89.19 o
  -1   1  21      205.66      278.32    108.09 o
   1   1  21       60.80      106.78     74.78 o
   3   1  21      599.35      594.82    112.54 o
   5   1  21      340.71      289.79     86.84 o
   7   1  21       64.97      132.87     93.10 o
   9   1  21        3.73       47.26     57.58 o
  11   1  21       94.18      139.95     95.81 o
 -14   2  21        6.88      160.13    103.62 o
 -12   2  21      702.97      648.78    126.13 o
 -10   2  21      749.78      531.89    193.91 o
  -8   2  21     1630.03     1287.41    171.79 o
  -6   2  21      133.61      141.81    185.36 o
  -4   2  21     1115.26     1278.67    170.78 o
  -2   2  21     1693.46     1583.99    183.77 o
   0   2  21       11.06       55.79     78.18 o
   2   2  21      901.66      750.00    133.58 o
   4   2  21       24.25       92.21     56.21 o
   6   2  21     1100.01     1102.70    244.78 o
   8   2  21        1.54      128.64     54.54 o
  10   2  21      122.36      166.12     66.36 o
 -13   3  21      277.65      324.78    105.14 o
 -11   3  21     1062.50     1297.54    172.14 o
  -9   3  21     1084.03     1283.30    177.54 o
  -7   3  21       24.33       57.40     55.61 o
  -5   3  21     1646.02     1667.96    140.90 o
  -3   3  21      916.80      713.26    132.43 o
  -1   3  21     1301.06     1185.67    164.60 o
   1   3  21      175.92      387.48    105.85 o
   3   3  21      682.72      706.69    101.91 o
   5   3  21       32.15      115.95     53.82 o
   7   3  21      158.13      303.16     70.76 o
   9   3  21      522.05      665.14    151.79 o
 -12   4  21      424.15      413.97    111.54 o
 -10   4  21      570.40      633.41    158.36 o
  -8   4  21      693.63      805.73    138.30 o
  -6   4  21      445.03      434.89     97.69 o
  -4   4  21       17.22      159.48     61.33 o
  -2   4  21      327.37      401.76     80.35 o
   0   4  21     1056.06     1020.10    228.00 o
   2   4  21      140.48      233.22     94.62 o
   4   4  21      373.17      525.63     91.91 o
   6   4  21      157.21      258.51     77.25 o
   8   4  21        1.86      170.12     50.73 o
 -11   5  21        1.46       -6.31     74.86 o
  -9   5  21       18.38       64.76    124.37 o
  -7   5  21      341.64      451.80    107.74 o
  -5   5  21       70.27      107.05     72.12 o
  -3   5  21      275.59      357.83    129.80 o
  -1   5  21      260.70      344.71     78.95 o
   1   5  21      240.36      267.70     71.97 o
   3   5  21      558.92      584.10     78.30 o
   5   5  21      136.58      194.56     73.18 o
   7   5  21      122.61       43.40     86.50 o
  -8   6  21       11.11       41.88     68.25 o
  -6   6  21       30.63       22.29     56.84 o
  -4   6  21       41.34       69.08     61.46 o
  -2   6  21      134.62      156.64     58.35 o
   0   6  21       38.83       34.04     59.28 o
   2   6  21       47.65        3.35     52.71 o
   4   6  21      290.64      329.09     69.27 o
   6   6  21        4.79       15.48     63.76 o
  -5   7  21        1.30      -52.61     64.79 o
  -3   7  21       51.63      143.65     75.07 o
  -1   7  21      261.75      320.98     77.23 o
   1   7  21       30.81       48.19     56.10 o
   3   7  21        1.38      121.82     50.33 o
 -10   0  22        6.04       43.99    129.90 o
  -8   0  22      234.57      177.43    143.45 o
  -6   0  22      203.39      312.54    169.09 o
  -4   0  22     4876.55     4734.22    381.77 o
  -2   0  22      720.79      910.73    219.55 o
   0   0  22      200.36      273.34    141.36 o
   2   0  22     1107.83     1213.89    224.14 o
   4   0  22     1068.05     1282.70    241.03 o
   6   0  22     1419.52     1865.67    277.51 o
   8   0  22       11.80       26.48     81.32 o
  10   0  22      109.04      190.78     94.87 o
 -11   1  22      184.40       95.08    159.09 o
  -9   1  22       74.36      102.59     94.94 o
  -7   1  22      186.88      138.89    138.97 o
  -5   1  22      162.75      307.81    107.90 o
  -3   1  22       13.25      -24.68     81.33 o
  -1   1  22      961.37     1037.81    163.84 o
   1   1  22      613.04      527.61    123.64 o
   3   1  22     1755.10     1818.52    189.85 o
   5   1  22       19.42        7.68     49.46 o
   7   1  22       66.11      198.40    161.07 o
   9   1  22        1.17       70.32     63.30 o
 -12   2  22      206.64      267.51    169.72 o
 -10   2  22      184.55      183.06    164.30 o
  -8   2  22        2.82      106.27     97.84 o
  -6   2  22      294.79      224.69    106.36 o
  -4   2  22      255.84      304.18    118.43 o
  -2   2  22     2303.68     2256.93    424.82 o
   0   2  22      383.99      439.03    134.48 o
   2   2  22        8.83       54.61     68.67 o
   4   2  22      118.73      137.00    266.36 o
   6   2  22        0.68       87.77     53.87 o
   8   2  22      173.13      370.99    141.47 o
  10   2  22      330.24      558.13    102.59 o
 -13   3  22      100.19      119.47    168.89 o
 -11   3  22        0.13       -0.93    107.07 o
  -9   3  22       58.78      114.05    154.08 o
  -7   3  22      789.27      795.54    141.06 o
  -5   3  22       10.61      -63.24     89.76 o
  -3   3  22       45.29      107.07     84.86 o
  -1   3  22      102.51      105.92     73.57 o
   1   3  22      856.25      681.67    299.51 o
   3   3  22       34.73       62.73     58.84 o
   5   3  22        3.24       57.30     52.62 o
   7   3  22      122.37      181.37     68.07 o
   9   3  22       84.88      263.77     74.54 o
 -12   4  22      450.43      633.63    222.47 o
 -10   4  22      145.49      230.35    100.69 o
  -8   4  22      972.80     1044.98    159.88 o
  -6   4  22      129.10      144.57     62.34 o
  -4   4  22      329.30      492.13    113.70 o
  -2   4  22      123.63      175.57     81.72 o
   0   4  22      863.41      972.95    151.48 o
   2   4  22      289.25      247.25     93.05 o
   4   4  22        2.10       10.61     58.06 o
   6   4  22       40.15      114.72     62.86 o
   8   4  22       88.05      179.05     65.54 o
  -9   5  22       49.35      134.23    128.54 o
  -7   5  22        3.83      110.44     83.15 o
  -5   5  22      168.42      263.66     69.95 o
  -3   5  22       98.41      162.36     56.91 o
  -1   5  22      288.75      382.80     76.57 o
   1   5  22      142.30      155.96     85.85 o
   3   5  22      249.04      315.03     78.25 o
   5   5  22        1.71       65.61     60.75 o
  -8   6  22      256.33      231.43     99.37 o
  -6   6  22      136.87      265.01     84.96 o
  -4   6  22      385.16      329.73     92.29 o
  -2   6  22      426.15      496.64     89.06 o
   0   6  22      585.50      700.22    118.32 o
   2   6  22      513.56      618.95    238.94 o
   4   6  22      248.57      172.17     91.00 o
  -3   7  22       72.58      192.86    103.62 o
  -1   7  22      262.12      319.36    100.17 o
 -11   1  23        4.08      116.55    166.59 o
  -9   1  23       18.73      130.37    105.93 o
  -7   1  23     2361.25     2277.74    226.02 o
  -5   1  23     1755.26     1453.34    192.98 o
  -3   1  23       59.08      114.72    106.45 o
  -1   1  23       25.41       45.04     95.67 o
   1   1  23       20.19       95.78     76.24 o
   3   1  23      362.56      494.09     99.69 o
   5   1  23       55.05      116.97     67.44 o
   7   1  23      315.23      381.12    213.82 o
   9   1  23       31.28       39.61     61.97 o
 -12   2  23       80.89     -143.87    143.87 o
 -10   2  23      170.20      291.28    195.78 o
  -8   2  23      216.67      205.16    105.64 o
  -6   2  23        4.39       61.58     92.76 o
  -4   2  23      983.67     1237.21    182.10 o
  -2   2  23        4.95      117.53     91.33 o
   0   2  23      392.21      280.27    101.90 o
   2   2  23       15.11       47.46     80.50 o
   4   2  23      122.74      237.44     80.93 o
   6   2  23       79.10      155.19     75.69 o
   8   2  23       32.49      105.04     57.85 o
 -11   3  23     1125.39      526.67    221.22 o
  -9   3  23     1424.86     1524.77    296.70 o
  -7   3  23     1486.51     1472.87    258.33 o
  -5   3  23      170.92      214.55    101.17 o
  -3   3  23      339.04      229.13    104.53 o
  -1   3  23     1288.79     1268.96    173.07 o
   1   3  23      543.35      755.22    230.29 o
   3   3  23      334.11      402.23    106.89 o
   5   3  23       41.61      211.64     79.75 o
   7   3  23      187.87      344.57    233.94 o
 -10   4  23      572.46      795.31    209.96 o
  -8   4  23        8.50       62.76    157.42 o
  -6   4  23      308.15      323.46    115.12 o
  -4   4  23      630.86      806.94    189.01 o
  -2   4  23       65.57       93.68     82.93 o
   0   4  23      299.75      432.65    111.01 o
   2   4  23      438.62      565.15    126.77 o
   4   4  23       32.71       11.43     61.86 o
   6   4  23        1.29      154.54     73.67 o
  -9   5  23      158.89      121.14    172.64 o
  -7   5  23      425.48      194.99    105.58 o
  -5   5  23       23.36      148.04     66.22 o
  -3   5  23       19.05      176.19     81.95 o
  -1   5  23       41.74      161.88     87.45 o
   1   5  23       95.90      216.49    121.66 o
   3   5  23       46.10      261.17     72.52 o
   5   5  23      386.89      343.36    128.55 o
  -6   6  23        7.15       -0.42     91.53 o
  -4   6  23       31.01       76.65     70.72 o
  -2   6  23      294.13      374.27    112.49 o
   0   6  23        0.05       26.49     57.26 o
   2   6  23        4.27      199.70     93.05 o
 -10   0  24      185.72      300.45    165.76 o
  -8   0  24       23.19      117.80    157.42 o
  -6   0  24     1765.65     1773.72    300.24 o
  -4   0  24     2509.56     2583.95    349.45 o
  -2   0  24       10.82      -21.68    115.09 o
   0   0  24      626.05      942.22    229.77 o
   2   0  24      142.65      230.81     89.03 o
   4   0  24      930.55      752.27    166.80 o
   6   0  24      258.64       41.07     80.06 o
   8   0  24       30.75      135.73     70.47 o
 -11   1  24       23.60      129.27    146.16 o
  -9   1  24      190.02      248.24    117.15 o
  -7   1  24      425.82      666.35    152.50 o
  -5   1  24       51.12        7.75     90.00 o
  -3   1  24      880.87     1043.59    399.18 o
  -1   1  24      414.58      492.81    131.17 o
   1   1  24      209.39      144.80     95.49 o
   3   1  24       99.99      127.51    103.52 o
   5   1  24        2.17       55.22     62.24 o
   7   1  24      137.77      264.59    103.83 o
 -10   2  24       60.83       14.80    144.70 o
  -8   2  24       25.02      109.85    100.34 o
  -6   2  24       88.52      206.08    104.03 o
  -4   2  24       37.33      -32.89     85.19 o
  -2   2  24      116.10      421.78    125.50 o
   0   2  24      972.28      823.17    142.07 o
   2   2  24      294.13      355.77     93.54 o
   4   2  24       32.56      238.66    132.19 o
   6   2  24        3.63      105.78     65.05 o
  -9   3  24        6.20      414.29    188.90 o
  -7   3  24        0.59      113.99     94.81 o
  -5   3  24      114.24      117.56     98.11 o
  -3   3  24       49.78      155.24     98.84 o
  -1   3  24       58.47      190.50    106.44 o
   1   3  24       82.92      204.08     90.11 o
   3   3  24       36.02      137.25     76.98 o
   5   3  24       16.69      135.50     65.68 o
  -8   4  24       34.31      112.80    173.47 o
  -6   4  24      119.31      211.68    100.61 o
  -4   4  24      139.33      125.24     90.91 o
  -2   4  24       19.55      173.27     84.72 o
   0   4  24      322.99       97.65    307.33 o
   2   4  24       12.32      102.13     74.71 o
   4   4  24        2.57      -33.92     59.58 o
  -5   5  24        2.32      109.05    100.91 o
  -3   5  24      185.67      304.43     84.66 o
  -1   5  24        3.08       43.50     65.12 o
   1   5  24       22.67       38.58     69.81 o
  -9   1  25      193.52      320.22    124.84 o
  -7   1  25       25.19      -90.89     92.34 o
  -5   1  25      473.70      362.18    133.96 o
  -3   1  25      453.20      314.61    134.75 o
  -1   1  25        1.86      124.45    108.16 o
   1   1  25       21.07      -16.44     63.05 o
   3   1  25       60.43      153.77     63.19 o
   5   1  25       78.72      112.09     59.42 o
  -8   2  25      293.66      451.03    129.16 o
  -6   2  25      704.42      813.15    163.78 o
  -4   2  25      123.47      105.90     99.82 o
  -2   2  25      424.69      657.97    152.52 o
   0   2  25      419.33      839.95    142.05 o
   2   2  25        2.11      191.36     76.30 o
   4   2  25      154.82      144.92    221.32 o
  -7   3  25      321.57      389.78    135.32 o
  -5   3  25       78.43      133.45    101.94 o
  -3   3  25      318.72      290.80    113.25 o
  -1   3  25      312.33      496.17    123.50 o
   1   3  25      862.91      813.73    170.87 o
   3   3  25      108.88      212.65     83.67 o
  -6   4  25      449.50      430.35    223.51 o
  -4   4  25      625.35      728.32    140.86 o
  -2   4  25      464.06      561.68    122.29 o
   0   4  25        1.97       20.95     74.49 o
   2   4  25        1.64       80.08     72.37 o
  -8   0  26       33.30     -135.73    135.73 o
  -6   0  26       24.59       90.91    153.67 o
  -4   0  26      842.86      803.35    233.94 o
  -2   0  26      878.95      789.80    237.07 o
   0   0  26      121.16      295.45    167.43 o
   2   0  26      167.78      204.96     98.20 o
   4   0  26      223.10      366.96    107.59 o
  -7   1  26      788.73      927.76    174.79 o
  -5   1  26      279.20      226.03    117.67 o
  -3   1  26      100.92      -13.25    103.91 o
  -1   1  26       31.69      -71.54     88.67 o
   1   1  26        2.37       77.60     62.40 o
   3   1  26        4.45      188.46     56.69 o
  -6   2  26       10.92       65.25    108.06 o
  -4   2  26        1.74      113.31    107.97 o
  -2   2  26      182.44      155.48    110.04 o
   0   2  26      485.89      553.78    119.01 o
   2   2  26      442.64      564.99    121.13 o
  -5   3  26       26.28      -89.25    111.13 o
  -3   3  26       54.85       92.30     99.20 o
  -1   3  26        3.24      -13.90     67.95 o
   1   3  26       92.71      120.46     74.91 o
  -5   1  27      107.46      182.21    115.92 o
  -3   1  27      327.68      517.76    137.26 o
  -1   1  27       75.16       53.28    139.90 o
   1   1  27        0.45      135.31     77.07 o
  -2   2  27       13.05       51.15     93.64 o
 
